# Supplementary material for: Characterization and chemoproteomic profiling of protein O-GlcNAcylation in SOD1-G93A mouse model
Source: Mol Med. 2025 Feb 28;31:82. doi: 10.1186/s10020-025-01134-4 (PMC11871760; doi:10.1186/s10020-025-01134-4)
Supplement: Supplementary file 2 — Supplementary Material 2 [file 10020_2025_1134_MOESM2_ESM.xlsx]

## Sheet: Total
Table S2. List of quantified O-GlcNAc sites in NTG and SOD1-G93A.
Protein	gene	O-GlcNAc site	Log2 fold change (NTG/SOD1-G93A) averaged abundance of O-GlcNAc sites	Adjust P-values	Enriched sites
O88492	Plin4	354	-1.71312	0.00978308	Enriched in SOD1-G93A
P14602	Hspb1	178	-1.82368	0.00407831	Enriched in SOD1-G93A
P14602	Hspb1	63	-1.66658	0.00752945	Enriched in SOD1-G93A
Q08093	Cnn2	222	-3.64386	0.00516538	Enriched in SOD1-G93A
Q61827	Mafk	133	-1.45403	0.00752945	Enriched in SOD1-G93A
Q7TQK0	Ccnt2	502	-3.8365	0.00407831	Enriched in SOD1-G93A
Q7TQK0	Ccnt2	504	-3.8365	0.00407831	Enriched in SOD1-G93A
Q8CI51	Pdlim5	110	-1.26882	0.00909858	Enriched in SOD1-G93A
Q8VDP3	Mical1	793	-3.8365	0.00208302	Enriched in SOD1-G93A
Q920R0	Als2	483	-3.8365	0.00208302	Enriched in SOD1-G93A
Q9Z1K7	Apc2	1465	-3.8365	0.00407831	Enriched in SOD1-G93A
A2AQ25	Skt	357	2.80839	0.00208302	Enriched in NTG
B1AVY7	Kif16b	1286	2.24894	0.00321507	Enriched in NTG
O35927	Ctnnd2	329	2.82324	0.00517825	Enriched in NTG
O35927	Ctnnd2	337	3.51349	0.00261862	Enriched in NTG
O54785	Limk2	405	3.32553	0.00517396	Enriched in NTG
O55042	Snca	72	3.5472	0.00990756	Enriched in NTG
O88532	Zfr	195	3.34802	0.00208302	Enriched in NTG
O88532	Zfr	300	3.39323	0.00404236	Enriched in NTG
O88532	Zfr	202	3.55663	0.00293424	Enriched in NTG
O88737	Bsn	2318	1.38957	0.00362671	Enriched in NTG
O88737	Bsn	2661	1.47379	0.00407831	Enriched in NTG
O88737	Bsn	2666	1.50758	0.00516538	Enriched in NTG
O88737	Bsn	3822	1.58376	0.00388466	Enriched in NTG
O88737	Bsn	2700	1.62644	0.00337811	Enriched in NTG
O88737	Bsn	1919	1.76553	0.00362671	Enriched in NTG
O88737	Bsn	2659	1.7852	0.00517825	Enriched in NTG
O88737	Bsn	1395	1.8953	0.00498135	Enriched in NTG
O88737	Bsn	2352	1.99186	0.00321507	Enriched in NTG
O88737	Bsn	1824	2.0012	0.00511971	Enriched in NTG
O88737	Bsn	2317	2.01881	0.00386713	Enriched in NTG
O88737	Bsn	2316	2.06781	0.00362671	Enriched in NTG
O88737	Bsn	2096	2.08406	0.00752945	Enriched in NTG
O88737	Bsn	2091	2.09085	0.00485505	Enriched in NTG
O88737	Bsn	2098	2.12928	0.0049839	Enriched in NTG
O88737	Bsn	1517	2.15623	0.0038902	Enriched in NTG
O88737	Bsn	2027	2.1819	0.00208302	Enriched in NTG
O88737	Bsn	1554	2.20477	0.00679195	Enriched in NTG
O88737	Bsn	1394	2.24031	0.00208302	Enriched in NTG
O88737	Bsn	1962	2.24184	0.0065049	Enriched in NTG
O88737	Bsn	1917	2.25399	0.00293424	Enriched in NTG
O88737	Bsn	3216	2.26454	0.00321507	Enriched in NTG
O88737	Bsn	1932	2.30232	0.00517396	Enriched in NTG
O88737	Bsn	1563	2.3505	0.00740749	Enriched in NTG
O88737	Bsn	2189	2.35403	0.0049839	Enriched in NTG
O88737	Bsn	3258	2.42134	0.00476825	Enriched in NTG
O88737	Bsn	2945	2.46597	0.00335658	Enriched in NTG
O88737	Bsn	1373	2.66562	0.00321507	Enriched in NTG
O88737	Bsn	1369	2.6893	0.00208302	Enriched in NTG
O88737	Bsn	2295	2.74685	0.00293424	Enriched in NTG
O88737	Bsn	1506	2.76924	0.00769982	Enriched in NTG
O88737	Bsn	2188	2.78084	0.00321507	Enriched in NTG
O88737	Bsn	2177	2.82103	0.00660032	Enriched in NTG
O88737	Bsn	387	3.04439	0.00516538	Enriched in NTG
O88737	Bsn	2058	3.08364	0.00355721	Enriched in NTG
O88737	Bsn	1942	3.11853	0.00604113	Enriched in NTG
O88737	Bsn	1655	3.15623	0.00293424	Enriched in NTG
O88737	Bsn	1987	3.45187	0.00317229	Enriched in NTG
O88737	Bsn	2685	3.90689	0.00407831	Enriched in NTG
O88935	Syn1	526	1.80529	0.00293424	Enriched in NTG
O88935	Syn1	650	2.05224	0.00321507	Enriched in NTG
O88935	Syn1	87	2.06264	0.00315099	Enriched in NTG
O88935	Syn1	575	2.09311	0.00981517	Enriched in NTG
O88935	Syn1	618	2.12846	0.00293424	Enriched in NTG
P08551	Nefl	405	1.7866	0.00829472	Enriched in NTG
P08551	Nefl	404	1.88655	0.00362671	Enriched in NTG
P08551	Nefl	423	2.27997	0.00908975	Enriched in NTG
P08551	Nefl	48	2.73769	0.00315099	Enriched in NTG
P08551	Nefl	27	3.61412	0.00652203	Enriched in NTG
P08553	Nefm	430	2.04381	0.00485505	Enriched in NTG
P08553	Nefm	44	2.20789	0.00476232	Enriched in NTG
P08553	Nefm	50	2.35826	0.00355832	Enriched in NTG
P08553	Nefm	414	2.95884	0.00386713	Enriched in NTG
P08553	Nefm	28	1.15056	0.00470638	Enriched in NTG
P0C090	Rc3h2	592	1.85067	0.00651165	Enriched in NTG
P0C090	Rc3h2	471	1.97269	0.00476232	Enriched in NTG
P19246	Nefh	54	2.38474	0.00441764	Enriched in NTG
P19246	Nefh	53	2.66619	0.00583074	Enriched in NTG
P20357	Map2	787	2.29719	0.00321507	Enriched in NTG
P28652	Camk2b	325	2.16993	0.0095148	Enriched in NTG
P29341	Pabpc1	485	2.10322	0.0095148	Enriched in NTG
P31230	Aimp1	91	1.36317	0.00489207	Enriched in NTG
P46660	Ina	46	2.72356	0.00362671	Enriched in NTG
P48432	Sox2	248	2.00988	0.00293424	Enriched in NTG
P58871	Tnks1bp1	260	1.31179	0.00763408	Enriched in NTG
P59326	Ythdf1	196	2.0321	0.00935864	Enriched in NTG
P59326	Ythdf1	198	2.22497	0.00734872	Enriched in NTG
P59759	Mkl2	207	1.74953	0.00752945	Enriched in NTG
P59759	Mkl2	245	2.7126	0.00208302	Enriched in NTG
P59764	Dock4	1806	1.31325	0.00498135	Enriched in NTG
P83741	Wnk1	1230	1.48671	0.00321507	Enriched in NTG
P83741	Wnk1	2298	1.73118	0.00516538	Enriched in NTG
P83741	Wnk1	1844	1.32481	0.00416661	Enriched in NTG
Q02614	Sap30bp	232	1.23266	0.00407831	Enriched in NTG
Q03173	Enah	312	2.07211	0.00948013	Enriched in NTG
Q3UH66	Wnk2	1524	3.18798	0.00406554	Enriched in NTG
Q3UHJ0	Aak1	416	1.9542	0.00208302	Enriched in NTG
Q3UHJ0	Aak1	360	1.96901	0.00293424	Enriched in NTG
Q3UHJ0	Aak1	572	2.56803	0.00407831	Enriched in NTG
Q5SRX1	Tom1l2	187	1.41954	0.00520462	Enriched in NTG
Q5YD48	A1cf	146	3.90689	0.00407831	Enriched in NTG
Q61191	Hcfc1	640	1.4489	0.00752945	Enriched in NTG
Q61191	Hcfc1	651	1.45943	0.00660032	Enriched in NTG
Q61191	Hcfc1	652	1.45943	0.00660032	Enriched in NTG
Q61191	Hcfc1	405	1.5008	0.00321507	Enriched in NTG
Q61191	Hcfc1	726	1.70929	0.00826608	Enriched in NTG
Q61191	Hcfc1	490	2.01881	0.00321507	Enriched in NTG
Q61191	Hcfc1	587	2.08066	0.00377861	Enriched in NTG
Q61191	Hcfc1	805	2.08972	0.00864039	Enriched in NTG
Q61191	Hcfc1	808	2.0917	0.00321507	Enriched in NTG
Q61191	Hcfc1	787	2.16269	0.00321507	Enriched in NTG
Q61191	Hcfc1	623	2.63227	0.0071078	Enriched in NTG
Q61191	Hcfc1	658	3.38359	0.00208302	Enriched in NTG
Q61191	Hcfc1	801	1.23726	0.00660032	Enriched in NTG
Q61191	Hcfc1	685	1.24489	0.00679195	Enriched in NTG
Q61191	Hcfc1	1148	1.34341	0.00447644	Enriched in NTG
Q62261	Sptbn1	2323	1.16832	0.00407831	Enriched in NTG
Q62419	Sh3gl1	284	1.78136	0.00517825	Enriched in NTG
Q62441	Tle4	330	1.29719	0.00337811	Enriched in NTG
Q62523	Zyx	237	1.73877	0.00321507	Enriched in NTG
Q64213	Sf1	328	2.45286	0.00208302	Enriched in NTG
Q69ZI1	Sh3rf1	512	1.51602	0.00594287	Enriched in NTG
Q6NXI6	Rprd2	417	1.14731	0.00386713	Enriched in NTG
Q6PDX6	Rnf220	53	3.15543	0.00807769	Enriched in NTG
Q6RHR9	Magi1	1092	1.91552	0.00807902	Enriched in NTG
Q6ZQ08	Cnot1	1050	0.963474	0.0084928	Enriched in NTG
Q761V0	Slc6a5	137	2.84599	0.00406554	Enriched in NTG
Q7TN29	Smap2	180	3.14078	0.00547007	Enriched in NTG
Q7TPM1	Prrc2b	1298	3.66959	0.00633947	Enriched in NTG
Q7TQD2	Tppp	154	1.53605	0.00407831	Enriched in NTG
Q7TSJ2	Map6	182	1.96901	0.00407831	Enriched in NTG
Q7TSJ2	Map6	705	2.01792	0.00293424	Enriched in NTG
Q7TSJ2	Map6	425	2.27798	0.00735789	Enriched in NTG
Q80TM6	R3hdm2	377	1.94236	0.00996361	Enriched in NTG
Q80U23	Snph	24	2.50144	0.00406554	Enriched in NTG
Q80U93	Nup214	1557	1.18745	0.0047161	Enriched in NTG
Q80YR4	Znf598	564	2.08066	0.00936376	Enriched in NTG
Q80Z38	Shank2	980	1.54102	0.00362671	Enriched in NTG
Q80Z38	Shank2	1292	1.61117	0.00460451	Enriched in NTG
Q8BHL3	Tbc1d10b	43	1.70266	0.00293424	Enriched in NTG
Q8BJH1	Zc2hc1a	194	2.84699	0.00983249	Enriched in NTG
Q8BRT1	Clasp2	475	2.38128	0.00516538	Enriched in NTG
Q8BYK6	Ythdf3	205	1.89724	0.00375944	Enriched in NTG
Q8C2Q3	Rbm14	244	3.60526	0.00407831	Enriched in NTG
Q8C2Q3	Rbm14	280	3.90689	0.00407831	Enriched in NTG
Q8CDG3	Vcpip1	1075	2.09845	0.00478527	Enriched in NTG
Q8CF89	Tab1	393	1.41143	0.00406554	Enriched in NTG
Q8CHG7	Rapgef2	1165	2.17951	0.00293424	Enriched in NTG
Q8CHG7	Rapgef2	1352	2.22856	0.00377861	Enriched in NTG
Q8CHI8	Ep400	2638	3.88622	0.00208302	Enriched in NTG
Q8CHI8	Ep400	2644	3.88622	0.00208302	Enriched in NTG
Q8CHI8	Ep400	2532	1.24894	0.00679115	Enriched in NTG
Q8CHS8	Vps37a	171	1.53107	0.00524548	Enriched in NTG
Q8CHU3	Epn2	359	1.39369	0.00498689	Enriched in NTG
Q8K021	Scamp1	59	1.70044	0.00375944	Enriched in NTG
Q8K0L9	Zbtb20	461	2.39415	0.00315099	Enriched in NTG
Q8K0L9	Zbtb20	480	3.13217	0.00708213	Enriched in NTG
Q8K2K6	Agfg1	291	1.87971	0.00441764	Enriched in NTG
Q8K2K6	Agfg1	300	2.1914	0.00313343	Enriched in NTG
Q8K2K6	Agfg1	367	1.03034	0.00996361	Enriched in NTG
Q8R1X6	Spg20	478	1.82477	0.00293424	Enriched in NTG
Q8R332	Nupl1	89	1.90014	0.00476825	Enriched in NTG
Q8R332	Nupl1	90	1.90014	0.00476825	Enriched in NTG
Q8VDQ8	Sirt2	366	0.941106	0.00520462	Enriched in NTG
Q8VHR5	Gatad2b	585	3.61736	0.00293424	Enriched in NTG
Q91V09	Wdr13	140	2.95668	0.00293424	Enriched in NTG
Q91VX2	Ubap2	1018	2.83255	0.00456787	Enriched in NTG
Q91ZZ3	Sncb	53	3.31904	0.00386713	Enriched in NTG
Q99LD8	Ddah2	167	1.4489	0.00826608	Enriched in NTG
Q99NH0	Ankrd17	1822	2.1643	0.00406554	Enriched in NTG
Q99P72	Rtn4	510	1.37156	0.00612636	Enriched in NTG
Q9D824	Fip1l1	229	1.02857	0.00549766	Enriched in NTG
Q9DBG5	Plin3	76	1.60999	0.00470638	Enriched in NTG
Q9DBG5	Plin3	71	1.62644	0.00321507	Enriched in NTG
Q9DBR7	Ppp1r12a	571	1.90497	0.00582702	Enriched in NTG
Q9DBR7	Ppp1r12a	570	1.0321	0.006566	Enriched in NTG
Q9EPN1	Nbea	1797	1.4019	0.00375944	Enriched in NTG
Q9EPW0	Inpp4a	184	1.45681	0.00407831	Enriched in NTG
Q9EQZ7	Rims2	1528	2.91552	0.00651165	Enriched in NTG
Q9ES97	Rtn3	146	1.63459	0.00517825	Enriched in NTG
Q9JI46	Nudt3	159	2.88166	0.00321507	Enriched in NTG
Q9JLV1	Bag3	372	1.41864	0.00651165	Enriched in NTG
Q9JLV1	Bag3	163	1.47379	0.00652203	Enriched in NTG
Q9JLV1	Bag3	14	3.90689	0.00407831	Enriched in NTG
Q9JLV1	Bag3	2	3.90689	0.00407831	Enriched in NTG
Q9JLV1	Bag3	5	3.90689	0.00407831	Enriched in NTG
Q9QX47	Son	250	3.09381	0.00321507	Enriched in NTG
Q9QXE7	Tbl1x	120	1.7034	0.00769982	Enriched in NTG
Q9QXS1	Plec	2762	1.14893	0.00816342	Enriched in NTG
Q9QY76	Vapb	144	1.59216	0.00362671	Enriched in NTG
Q9QYC0	Add1	17	1.97545	0.00488081	Enriched in NTG
Q9QYC0	Add1	557	2.31518	0.00660032	Enriched in NTG
Q9QYX7	Pclo	3770	1.47897	0.00470638	Enriched in NTG
Q9QYX7	Pclo	2836	1.69153	0.00763408	Enriched in NTG
Q9QYX7	Pclo	702	1.89142	0.00388466	Enriched in NTG
Q9QYX7	Pclo	2890	2.09677	0.00321507	Enriched in NTG
Q9QYX7	Pclo	2960	2.12433	0.00386713	Enriched in NTG
Q9QYX7	Pclo	2481	2.12653	0.00843331	Enriched in NTG
Q9QYX7	Pclo	2978	2.15704	0.00362216	Enriched in NTG
Q9QYX7	Pclo	3903	2.26303	0.00321507	Enriched in NTG
Q9QYX7	Pclo	2993	2.4121	0.00321507	Enriched in NTG
Q9QYX7	Pclo	2686	2.46074	0.00407831	Enriched in NTG
Q9QYX7	Pclo	2972	2.46923	0.00321507	Enriched in NTG
Q9QYX7	Pclo	2971	2.57168	0.00735789	Enriched in NTG
Q9QYX7	Pclo	2969	2.58015	0.00406554	Enriched in NTG
Q9QYX7	Pclo	2455	2.69321	0.00321507	Enriched in NTG
Q9QYX7	Pclo	3904	2.70543	0.00416661	Enriched in NTG
Q9QYX7	Pclo	2687	2.77768	0.00935864	Enriched in NTG
Q9QYX7	Pclo	2386	2.77979	0.00293424	Enriched in NTG
Q9QYX7	Pclo	2382	2.88753	0.00383237	Enriched in NTG
Q9QYX7	Pclo	2456	3.44559	0.00321507	Enriched in NTG
Q9QYX7	Pclo	2707	3.87578	0.00407831	Enriched in NTG
Q9QYX7	Pclo	2717	3.87578	0.00407831	Enriched in NTG
Q9WU42	Ncor2	1532	2.80839	0.00321507	Enriched in NTG
Q9WV69	Dmtn	110	2.52293	0.0047161	Enriched in NTG
Q9WV69	Dmtn	285	2.69655	0.00362671	Enriched in NTG
Q9WV92	Epb41l3	822	1.29131	0.00386713	Enriched in NTG
Q9Z0F7	Sncg	54	1.57046	0.00476232	Enriched in NTG
Q9Z0F7	Sncg	67	1.58256	0.00406554	Enriched in NTG
Q9Z0F7	Sncg	91	1.32625	0.00485505	Enriched in NTG
Q9Z2H5	Epb41l1	792	1.80529	0.00407831	Enriched in NTG
Q9Z2H5	Epb41l1	773	1.86096	0.0037643	Enriched in NTG
Q9Z2H5	Epb41l1	740	1.86921	0.00660032	Enriched in NTG
Q9Z2H5	Epb41l1	800	2.06178	0.00935864	Enriched in NTG
Q9Z2H5	Epb41l1	741	2.52732	0.00679195	Enriched in NTG
Q9Z2H5	Epb41l1	721	2.89077	0.00321507	Enriched in NTG
F6ZDS4	Tpr	1746	2.31518	0.0137077	No
O08553	Dpysl2	507	1.70819	0.0159733	No
O09117	Sypl1	259	0.356144	0.185556	No
O35927	Ctnnd2	452	0.851999	0.0163559	No
O35927	Ctnnd2	307	1.04089	0.0116452	No
O35927	Ctnnd2	319	1.11936	0.0132755	No
O35927	Ctnnd2	320	3.11326	0.0180217	No
O70305	Atxn2	186	0.690045	0.0265464	No
O70305	Atxn2	745	2.68818	0.0132755	No
O88492	Plin4	321	-1.35845	0.0287575	No
O88492	Plin4	222	-1.25154	0.0552954	No
O88532	Zfr	136	1.58015	0.177227	No
O88532	Zfr	423	1.63691	0.0134788	No
O88532	Zfr	135	1.69933	0.0981118	No
O88737	Bsn	2662	0.669027	0.270725	No
O88737	Bsn	2658	0.698218	0.258494	No
O88737	Bsn	1430	1.22959	0.0215757	No
O88737	Bsn	3902	1.28096	0.0950848	No
O88737	Bsn	3825	1.31034	0.0247504	No
O88737	Bsn	2099	1.848	0.0101334	No
O88737	Bsn	1916	2.07382	0.0100874	No
O88737	Bsn	2141	2.49697	0.0203437	No
O88737	Bsn	1934	2.86691	0.0159733	No
O88737	Bsn	2488	2.93105	0.0192224	No
O88737	Bsn	2819	3.22856	0.0168204	No
O88737	Bsn	2070	3.24945	0.0426985	No
O88935	Syn1	510	2.04264	0.0150399	No
P04370	Mbp	196	0.903038	0.0512595	No
P04370	Mbp	201	1.94486	0.0101814	No
P08551	Nefl	402	2.44449	0.0174587	No
P08551	Nefl	430	2.60407	0.0181655	No
P08553	Nefm	794	1.51349	0.0174375	No
P08553	Nefm	418	1.89336	0.100557	No
P08553	Nefm	416	2.51937	0.0130982	No
P0C090	Rc3h2	799	1.88557	0.0549336	No
P0C090	Rc3h2	472	1.89724	0.0219382	No
P14602	Hspb1	71	-2.73697	0.0173135	No
P14602	Hspb1	188	-1.78588	0.0332343	No
P14873	Map1b	794	0.998196	0.222536	No
P20152	Vim	34	-3.18442	0.0105546	No
P20152	Vim	33	-2.12029	0.052243	No
P20152	Vim	49	-1.8625	0.0112927	No
P20357	Map2	777	2.83996	0.0396295	No
P23927	Cryab	162	-1.47393	0.0197281	No
P33174	Kif4	1194	1.51096	0.0513333	No
P43006	Slc1a2	206	1.56071	0.0454781	No
P46660	Ina	413	1.5509	0.0642551	No
P48678	Lmna	611	0.933573	0.052162	No
P48678	Lmna	613	0.933573	0.052162	No
P49442	Inpp1	394	2.13969	0.0143582	No
P70365	Ncoa1	401	1.82883	0.0237946	No
P70392	Rasgrf2	760	2.0268	0.0454781	No
P83741	Wnk1	1808	0.244887	0.654796	No
P83741	Wnk1	2377	0.835924	0.0507616	No
P83741	Wnk1	1843	1.06178	0.133421	No
P83741	Wnk1	1825	1.15704	0.0197281	No
P83741	Wnk1	2297	1.53854	0.0148869	No
P99027	Rplp2	74	-0.0588937	0.689498	No
Q02780	Nfia	352	1.64616	0.0436681	No
Q05BC3	Eml1	126	0.887525	0.0516656	No
Q3TLH4	Prrc2c	2173	1.26303	0.115839	No
Q3TN34	Micall2	456	-0.330973	0.20953	No
Q3TN34	Micall2	514	-0.264478	0.2832	No
Q3TN34	Micall2	467	-0.0943924	0.546424	No
Q3TN34	Micall2	489	0.111031	0.897426	No
Q3TVI8	Pbxip1	453	0.0461418	0.952889	No
Q3UH68	Limch1	506	0.582556	0.0315263	No
Q501J7	Phactr4	190	0.650765	0.0103817	No
Q501J7	Phactr4	231	1.80323	0.0833981	No
Q571K4	Tab3	385	1.48886	0.021401	No
Q61191	Hcfc1	579	0.673556	0.0547199	No
Q61191	Hcfc1	612	0.695994	0.248396	No
Q61191	Hcfc1	515	0.799087	0.0116466	No
Q61191	Hcfc1	588	0.941106	0.0112607	No
Q61191	Hcfc1	771	1.09761	0.0168778	No
Q61191	Hcfc1	638	1.30889	0.0883454	No
Q61191	Hcfc1	1241	1.67054	0.0124428	No
Q61191	Hcfc1	779	1.73444	0.0427089	No
Q61191	Hcfc1	1243	1.78031	0.0168778	No
Q61191	Hcfc1	1224	2.11103	0.0153453	No
Q61191	Hcfc1	480	2.51602	0.0180217	No
Q61191	Hcfc1	620	2.76818	0.0596562	No
Q61191	Hcfc1	622	2.78241	0.0408813	No
Q62261	Sptbn1	2296	1.41143	0.0408813	No
Q62311	Taf6	481	1.34767	0.0100483	No
Q64332	Syn2	95	2.07553	0.0320339	No
Q64332	Syn2	433	2.24184	0.0256918	No
Q689Z5	Sbno1	124	2.97453	0.0154984	No
Q68FH0	Pkp4	226	0.102098	0.988977	No
Q68FH0	Pkp4	1087	0.160275	0.440872	No
Q68FH0	Pkp4	225	0.482848	0.101023	No
Q69ZR2	Hectd1	1355	1.22497	0.0124741	No
Q6A058	Armcx2	366	1.24793	0.021401	No
Q6A0A2	Larp4b	51	1.5042	0.0109261	No
Q6NS59	Fam135a	749	0.560715	0.578726	No
Q6NXI6	Rprd2	418	-0.804652	0.0547199	No
Q6NXI6	Rprd2	442	0.83996	0.0112967	No
Q6PB44	Ptpn23	880	1.30305	0.0352774	No
Q6PIJ4	Nfrkb	838	1.02503	0.066335	No
Q6PIJ4	Nfrkb	1172	2.20006	0.0298752	No
Q6ZQ08	Cnot1	1037	1.15704	0.149184	No
Q6ZQ08	Cnot1	1040	1.2854	0.0408813	No
Q6ZQ08	Cnot1	1041	1.2854	0.0408813	No
Q6ZQ08	Cnot1	1042	3.04556	0.0109261	No
Q7M6Y3	Picalm	356	0.748461	0.0522617	No
Q7M6Y3	Picalm	453	2.06924	0.0108726	No
Q7TQH0	Atxn2l	681	1.80323	0.134862	No
Q7TQH0	Atxn2l	687	2.15489	0.0375905	No
Q7TSJ2	Map6	698	1.85798	0.0130982	No
Q80TH2	Erbb2ip	1068	-1.42146	0.0342169	No
Q80TH2	Erbb2ip	1132	-1.0145	0.0994684	No
Q80U93	Nup214	1091	0.493135	0.0871602	No
Q80U93	Nup214	507	1.30061	0.0101325	No
Q80U93	Nup214	1362	3.20633	0.0544169	No
Q80YN3	Bcas1	504	0.286881	0.725975	No
Q80YR4	Znf598	560	1.26903	0.056654	No
Q80Z38	Shank2	404	1.48027	0.0191895	No
Q8BFW7	Lpp	11	2.17313	0.066335	No
Q8BHR8	0	284	2.45022	0.021401	No
Q8BJM5	Slc30a6	371	0.563158	0.0827556	No
Q8BJM5	Slc30a6	374	0.664483	0.0783756	No
Q8BMB0	Emsy	192	0.82171	0.0208476	No
Q8BMB0	Emsy	246	1.12267	0.0833766	No
Q8BUV3	Gphn	260	0.385891	0.680534	No
Q8BXR9	Osbpl6	203	2.3147	0.0174881	No
Q8BXR9	Osbpl6	202	2.32912	0.0109804	No
Q8BZH4	Pogz	700	2.05485	0.0298752	No
Q8BZH4	Pogz	358	2.76624	0.0234871	No
Q8C0T5	Sipa1l1	1114	2.07211	0.0517767	No
Q8C5L3	Cnot2	114	1.5656	0.0223847	No
Q8C8R3	Ank2	3185	1.61667	0.0759863	No
Q8C8R3	Ank2	817	1.86987	0.0167542	No
Q8CG79	Tp53bp2	339	1.12267	0.0131698	No
Q8CGI1	Fam193a	708	0.8101	0.023453	No
Q8CH77	Nav1	537	1.43296	0.0523315	No
Q8CHI8	Ep400	2595	1.30012	0.0112607	No
Q8CHP6	Phc3	234	0.809414	0.0176796	No
Q8CHP6	Phc3	238	0.809414	0.0176796	No
Q8CI51	Pdlim5	115	-0.785875	0.0706309	No
Q8K0L9	Zbtb20	465	3.07382	0.0143582	No
Q8K2K6	Agfg1	362	3.26003	0.0404431	No
Q8K3Z9	Pom121	665	1.15056	0.0759863	No
Q8K3Z9	Pom121	664	2.63981	0.0132755	No
Q8K3Z9	Pom121	653	3.27352	0.0357898	No
Q8VCF0	Mavs	373	0.292782	0.294034	No
Q8VDQ8	Sirt2	364	1.1375	0.0256918	No
Q91YD3	Dcp1a	339	0.761285	0.0735806	No
Q91Z96	Bmp2k	375	0.536053	0.242359	No
Q91ZU6	Dst	7184	2.45943	0.0364213	No
Q921C5	Bicd2	98	1.58976	0.0140442	No
Q922J3	Clip1	150	1.9279	0.0547199	No
Q99J45	Nrbp1	532	2.67657	0.181465	No
Q99J45	Nrbp1	535	2.83845	0.066335	No
Q99K90	Tab2	456	0.0143553	0.978268	No
Q99NH0	Ankrd17	1816	1.01078	0.0929333	No
Q99NH0	Ankrd17	1817	1.01078	0.0929333	No
Q99NH0	Ankrd17	1997	1.0268	0.0159325	No
Q99NH0	Ankrd17	1821	1.95606	0.0498743	No
Q9DAM7	Tmem263	69	2.78136	0.161643	No
Q9DBG5	Plin3	126	0.87578	0.128702	No
Q9DBG5	Plin3	127	1.26303	0.02515	No
Q9DBR7	Ppp1r12a	637	0.518535	0.0890278	No
Q9DBR7	Ppp1r12a	646	0.906891	0.21609	No
Q9DBR7	Ppp1r12a	577	1.20581	0.058023	No
Q9DCS9	Ndufb10	25	-0.14401	0.544175	No
Q9EP53	Tsc1	1071	1.40781	0.0114143	No
Q9JIA1	Lgi1	421	0.134221	0.759973	No
Q9JKV1	Adrm1	221	0.941106	0.0140247	No
Q9JMD0	Znf207	282	2.12184	0.347032	No
Q9QX47	Son	251	3.41007	0.0180217	No
Q9QXS1	Plec	649	1.852	0.0294918	No
Q9QYC0	Add1	11	1.07039	0.0856744	No
Q9QYC0	Add1	415	1.14839	0.0715357	No
Q9QYE6	Golga5	158	0.933573	0.0750943	No
Q9QYX7	Pclo	3920	1.61824	0.0103817	No
Q9QYX7	Pclo	733	1.6893	0.0375905	No
Q9QYX7	Pclo	2702	2.47162	0.0108726	No
Q9QYX7	Pclo	2948	2.66221	0.0184626	No
Q9QYX7	Pclo	2988	2.68032	0.0112927	No
Q9QYX7	Pclo	3029	2.6837	0.021401	No
Q9QYX7	Pclo	3053	2.83794	0.0176328	No
Q9QYX7	Pclo	2983	2.87644	0.023194	No
Q9QYX7	Pclo	2714	3.0869	0.0145003	No
Q9QYX7	Pclo	3057	3.35403	0.0189679	No
Q9WTQ5	Akap12	861	1.51602	0.0959426	No
Q9WUU8	Tnip1	103	0.769772	0.0718549	No
Q9WV92	Epb41l3	824	1.14839	0.0748149	No
Q9WV92	Epb41l3	798	1.8339	0.0219382	No
Q9WV92	Epb41l3	468	2.21826	0.018068	No
Q9Z0F7	Sncg	81	1.57289	0.0175766	No
Q9Z2D6	Mecp2	434	0.684819	0.066335	No

## Sheet: Detailed information of MS data
Detailed information of MS data in Table S2
Replicate 1
proteins	sequence	O-GlcNAc site	quantification ratio (NTG/SOD1-G93A)
Q80XB4	A.KAGQLIS*EK.B	711	0.07
Q7TQK0	A.ERS*GS*LK.B	502	0.07
Q7TQK0	A.ERS*GS*LK.B	504	0.07
Q60675	A.NMT*ILETK.B	1808	0.07
P23249	A.KEVLT*LRLR.B	152	0.07
Q8BU00	A.GTRSS*LSSK.B	172	0.07
Q32NZ6	A.IS*PVCPDRNLLLCAHDWHT*SVQGQK.B	291	0.07
Q32NZ6	A.IS*PVCPDRNLLLCAHDWHT*SVQGQK.B	308	0.07
Q05793	A.SLTQGSLIVGNLAPVNGTS*QGK.B	3101	0.07
Q6IFT4	A.KDEDYLKQT*QPQK.B	746	0.07
Q920R0	A.LSLPGLLS*QVSPRLLR.B	483	0.07
E9PYL2	A.SERAT*SGR.B	1759	0.07
Q8VDP3	A.LIRLS*SLERLR.B	793	0.07
Q9CS72	A.VTSTITITPVT*TSSTR.B	1136	0.15
P20060	A.TQVFGPVDPT*VNTTYAFFNTFFK.B	304	0.16
P20060	A.TQVFGPVDPT*VNTTYAFFNTFFK.B	304	0.18
Q8C9B9	A.T*KPEKFSLPK.B	442	0.22
Q8R4X3	A.VNLPAIVPNFNNPSPSVVTAT*TSVHESNK.B	137	0.23
P20060	A.TQVFGPVDPT*VNTTYAFFNTFFK.B	304	0.25
O88492	A.GTIQGGLDTT*K.B	222	0.3
P20060	A.LLYISAEDFSIDHS*PNSTAGPSCSLLQEAFR.B	61	0.32
O35633	A.LTNVATS*VSNK.B	15	0.32
P02468	A.VNS*SLHSQISR.B	1106	0.35
P20152	A.SYVTT*STR.B	33	0.35
Q9DAW9	A.LTLQPVDNS*TISLQMGTNK.B	241	0.36
Q61827	A.VAT*TSVITIVK.B	133	0.37
P14602	A.AVTQSAEITIPVT*FEAR.B	188	0.38
P14602	A.AVT*QSAEITIPVTFEAR.B	178	0.38
O88492	A.GAVQGGLDTT*K.B	354	0.42
P02468	A.VNS*SLHSQISR.B	1106	0.44
Q9JMD0	A.PLFPSAGQMGTPVT*SSSTASSNSESLSASSK.B	282	0.44
O89023	A.DVGSGTTNNS*QACAQFLEQYFHNSDLTEFMR.B	223	0.46
P14602	A.PLPAAT*AEGPAAVTLAAPAFSR.B	63	0.49
O88492	A.GTIQGGLDTT*K.B	222	0.49
P02468	A.T*LAGENQTALEIEELNR.B	1216	0.49
A2AH22	A.T*SASSVSLLSVLR.B	441	0.49
P10605	A.QNT*TWQAGR.B	39	0.49
P12960	A.GTEWLVNS*SR.B	458	0.5
Q61191	A.TAAAQVGT*SVSSAANTSTRPIITVHK.B	619	0.5
Q9JMD0	A.PLFPSAGQMGT*PVTSSSTASSNSESLSASSK.B	279	0.52
O35927	A.GGSPLTT*TQGGSPTK.B	268	0.53
O88492	A.GAAQGGLDTT*K.B	321	0.54
P59384	A.YS*GT*GT*AVESLQASR.B	760	0.57
P59384	A.YS*GT*GT*AVESLQASR.B	762	0.57
P59384	A.YS*GT*GT*AVESLQASR.B	764	0.57
P14873	A.TTEAAAT*AVGTAATTAAVVAAAGIAASGPVK.B	794	0.58
Q80V42	A.SVAQNYS*SITHLHSIGK.B	40	0.62
P70232	A.VDVMNS*TLVK.B	823	0.63
O35114	A.NQS*VGDPNVDLIR.B	124	0.63
Q99J45	A.NSTLNTATVT*VSS*.B	532	0.63
Q99J45	A.NSTLNTATVT*VSS*.B	535	0.63
Q8R366	A.IGPGEPLELLCNVS*GALPPPGR.B	327	0.65
Q61827	A.SAELSSTSVPFS*AAS.B	153	0.66
Q6NXI6	A.EKPVEKPAVST*GVPTK.B	418	0.66
P97370	A.NLT*SCPDGAPFIQHGPDYR.B	126	0.66
Q80TH2	A.AYSIDGPNTS*RPQSAR.B	1132	0.67
Q8CI51	A.EVVKPVPIT*SPAVSK.B	110	0.68
Q8CI51	A.EVVKPVPIT*SPAVSK.B	110	0.7
Q80V42	A.S*VAQNYSSITHLHSIGK.B	34	0.73
Q63912	A.QNIT*YLLK.B	236	0.73
Q8BYI9	A.GT*NESEASSTQFTTEIDAPK.B	580	0.78
Q69ZU6	A.ANQT*ALCGGGVQTR.B	441	0.8
Q8BFR4	A.TPMT*NSSIR.B	270	0.8
Q6ZQ08	A.APLAGQVNT*MVTTSTTTTVAK.B	1037	0.83
Q9DCS9	A.TPAPSPQTS*LPNPITYLTK.B	25	0.84
Q9JIA1	A.ATQLFT*NQTDIPNMEDVYAVK.B	421	0.84
P18242	A.YYHGELSYLNVT*R.B	263	0.85
P21460	A.S*QTNLTDCPFHDQPHLMR.B	96	0.87
P18242	A.YYHGELSYLNVT*R.B	263	0.9
Q8BYI9	A.IGS*YNGTAGDSLSYHQGR.B	1259	0.92
Q6PD26	A.IYNAS*ELPVR.B	372	0.93
P08113	A.TDDEVVQREEEAIQLDGLNAS*QIR.B	64	0.93
P04370	A.T*THYGSLPQK.B	196	0.93
Q61330	A.WDPVVPLRNES*TVTGYK.B	944	0.93
Q61191	A.TAAAQVGTS*VSSAANTSTRPIITVHK.B	620	0.94
P70699	A.LENLS*STESGYTATLTR.B	142	0.96
P08113	A.HNNDT*QHIWESDSNEFSVIADPR.B	219	0.99
P99027	A.LASVPAGGAVAVS*AAPGSAAPAAGSAPAAAEEK.B	74	1
Q640R3	A.S*TTEPGPPGYSVSPPVPGR.B	333	1.01
Q9Z2C4	A.GSSPTHSATPVHT*SV.B	667	1.02
O88532	A.QQEAPPPPPPAT*T*QNYQDSYSYVR.B	135	1.02
O88532	A.QQEAPPPPPPAT*T*QNYQDSYSYVR.B	136	1.02
Q9QYE6	A.APVS*PSSPSGVSSVNTSVTTTK.B	150	1.03
Q8BJM5	A.T*PVTSTPAKPSSPPPEFSFNTPGK.B	371	1.03
Q8BJM5	A.TPVTSTPAKPS*SPPPEFSFNTPGK.B	381	1.03
Q8BJM5	A.TPVT*STPAKPSSPPPEFSFNTPGK.B	374	1.03
Q3TN34	A.VPTVVTVPTS*K.B	456	1.04
Q05BC3	A.KEVVVPVT*K.B	126	1.05
Q99K90	A.VVVT*QPNTK.B	456	1.05
P08113	A.TDDEVVQREEEAIQLDGLNAS*QIR.B	64	1.06
Q0GNC1	A.SVQTNSVQNQGSSSQNTTTPT*TK.B	379	1.06
Q8K3Z9	A.SSGVSQAEQSVSTPAST*ASSPTPK.B	665	1.07
P08113	A.HNNDT*QHIWESDSNEFSVIADPR.B	219	1.07
P11438	A.AFNIS*PNDTSSGSCGINLVTLK.B	250	1.08
Q8R3E3	A.PS*TSAASTVPGYSEDGGALR.B	389	1.08
Q68FH0	A.GLYPGSS*KPSPIYISSYSSPAR.B	1087	1.09
Q3TN34	A.VT*TVVNAPTSK.B	514	1.09
Q3TCN2	A.S*DLNPANGSYPFQALHQR.B	514	1.1
O88531	A.FFNDS*IVDPVDSEWFGFYR.B	234	1.11
Q921I1	A.NS*TLCDLCIGPLK.B	514	1.11
Q9Z1K7	A.VAS*ALVPGR.B	1346	1.13
Q99M71	A.NYT*VVMSTR.B	184	1.13
Q810U3	A.QMVENFSPNQT*K.B	883	1.14
Q80YN3	A.SSEGIPRS*EESNVK.B	504	1.15
Q9WV92	A.EVPVVHTET*K.B	824	1.15
Q3TCN2	A.S*DLNPANGSYPFQALHQR.B	514	1.17
Q9D7N9	A.AGPNGT*LFVVDAYK.B	161	1.2
Q3TVI8	A.S*PNDSEAWHQK.B	453	1.2
P08113	A.EEEAIQLDGLNAS*QIR.B	64	1.2
O09117	A.ETSLHSPSNTSASHSQGGGPPTS*GM.B	259	1.22
Q61001	A.QELSQDNAT*LK.B	2427	1.22
Q7M6Y3	A.KPHTSLTT*AASPVSTSAGGIMTAPAIDIFSTPSSSNSTSK.B	356	1.23
Q7M6Y3	A.KPHTS*LTTAASPVSTSAGGIMTAPAIDIFSTPSSSNSTSK.B	353	1.23
O88532	A.QQEAPPPPPPAT*TQNYQDSYSYVR.B	135	1.23
Q9WV54	A.NLS*FATIYDVLSTKPVLNK.B	349	1.24
Q3TVI8	A.S*PNDSEAWHQK.B	453	1.24
Q68FH0	A.AQSPSYVT*STGVSPSR.B	225	1.24
Q501J7	A.SVS*STSGSTTVTSAATTAATDMTK.B	192	1.24
Q61191	A.T*VAVTPGTTTLPATVK.B	579	1.24
Q80YN3	A.SSEGIPRS*EESNVK.B	504	1.25
Q9DBG6	A.SNLDPSNVDSLFYAAQSSQVLSGCEISVS*NETK.B	105	1.26
Q9ERU9	A.SVFT*TAASELANK.B	1137	1.27
Q61330	A.NES*TVTGYK.B	944	1.27
Q7M6Y3	A.KPHTS*LTTAASPVSTSAGGIMTAPAIDIFSTPSSSNSTSK.B	353	1.31
Q8C0C0	A.NNQTVLEQSIEAT*NHVVPITASGPGSSDNDPGVSVGK.B	159	1.31
Q9QYX7	A.DLSGIHTTDAIT*SLSALHQSQPMPR.B	3057	1.31
Q7M6Y3	A.KPHTSLT*TAASPVSTSAGGIMTAPAIDIFSTPSSSNSTSK.B	355	1.31
Q69ZR2	A.PVS*STVSGTTQSWSSLVK.B	1355	1.32
Q9JKR6	A.AEPPLNAS*AGDQEEK.B	933	1.33
Q8VCF0	A.VT*TGGNQTGPNSSIR.B	373	1.33
Q8CI51	A.EVVKPVPITSPAVS*K.B	115	1.34
O88737	A.AMSSVGIQT*ISDCSVQTEPEQLPR.B	2677	1.35
Q8BJM5	A.T*PVTSTPAK.B	371	1.35
P14231	A.FHVNYT*QPLVAVK.B	240	1.35
Q62261	A.DDEEMNT*WIQAISSAISSDKHDTSASTQSTPASSR.B	2296	1.35
Q61207	A.NS*TKEEILAALEK.B	460	1.37
Q61191	A.T*VAVTPGTTTLPATVK.B	579	1.37
Q6NSW3	A.LS*QSQPTLPQESAVSFSMR.B	405	1.41
P04370	A.T*THYGSLPQK.B	196	1.41
Q8BL65	A.TSSPSSAGSVSLGHYT*PTSR.B	378	1.43
P17439	A.RMELS*VGAIQANR.B	71	1.44
P08551	A.LSFTSVGSITSGYS*QSSQVFGR.B	414	1.45
Q924N4	A.ESVPETS*R.B	55	1.45
Q9DBR7	A.RQDDLISCSVPSTTST*PTVTSAAGLQR.B	573	1.46
Q9DBR7	A.RQDDLISCSVPS*TTSTPTVTSAAGLQR.B	569	1.46
Q9Z0U1	A.SNLPAT*AGSEIPGGSTK.B	999	1.47
Q3UH68	A.FTATVETT*IAR.B	506	1.48
P17439	A.DLGPALANS*SHDVK.B	290	1.48
Q61191	A.T*IPMSAIITQAGATGVTSSPGIK.B	771	1.49
Q8BMB0	A.VIIVT*TSPSSTFVPNILSK.B	246	1.49
Q501J7	A.S*VSSTSGSTTVTSAATTAATDMTK.B	190	1.49
Q8CGI1	A.T*ATTAPGFVDTR.B	706	1.5
P12960	A.YIITWDHVVALS*NESTVTGYK.B	934	1.5
Q8CGI1	A.TAT*TAPGFVDTR.B	708	1.5
P12960	A.YIITWDHVVALSNES*TVTGYK.B	937	1.5
Q6PFD9	A.MNIPS*TSPWSVPLPLATVFTVPSPAPEVQLK.B	1080	1.51
Q80U93	A.HGAPGPSHT*VAAPQAAAAAALR.B	1091	1.52
Q99NH0	A.LKVEEEPEVLTEPPS*ATTTTTIGISATWTTLAGSHGK.B	1531	1.53
Q99NH0	A.LKVEEEPEVLTEPPSATT*TTTIGISATWTTLAGSHGK.B	1534	1.53
Q6ZQ08	A.T*VTVTKPTGVSFK.B	1050	1.53
Q8BMB0	A.AVVPVS*K.B	192	1.54
Q9DBR7	A.RQDDLISCSVPST*TSTPTVTSAAGLQR.B	570	1.54
P14231	A.TENLDVIVNIS*DTESWGQHVQK.B	98	1.55
P12960	A.YIITWDHVVALS*NESTVTGYK.B	934	1.55
Q8C8R3	A.EAVSTAVEEPPTT*QR.B	3185	1.55
Q61207	A.NS*TKEEILAALEK.B	460	1.55
Q9DBR7	A.DSAPTAVTIPVAPT*VVNAAAPSTTTLTTTTAGTVSEVR.B	637	1.55
Q61191	A.APVT*VTSLPASVR.B	515	1.57
O70305	A.KPGGGLLSSPGAAPASAAVT*SASVVPAPAAPVASSSAAAGGGR.B	186	1.58
Q8BXN9	A.ILFRNT*TILLK.B	63	1.59
Q6PIJ4	A.VPVT*ATQTK.B	838	1.6
O35927	A.T*STAPSSPGVDSVPLQR.B	452	1.6
Q99LI8	A.AEPTPLASSAPPAGSLYS*SPVNSSAPLAEDIDPELAR.B	309	1.61
Q9WTQ5	A.GAVYVS*EELSK.B	861	1.62
Q571K4	A.KIEITVEPSQRPGTAIT*R.B	385	1.62
O88532	A.QQEAPPPPPPAT*TQNYQDSYSYVR.B	135	1.62
Q9DBR7	A.DSAPTAVTIPVAPTVVNAAAPS*TTTLTTTTAGTVSEVR.B	645	1.62
Q61207	A.FSELIVNNAT*EELLVK.B	336	1.63
O70305	A.KPGGGLLSSPGAAPASAAVT*SASVVPAPAAPVASSSAAAGGGR.B	186	1.63
Q8BWT5	A.VIQGSST*SSSASSTSSHPGGR.B	136	1.63
Q9DBR7	A.EKDSAPTAVTIPVAPTVVNAAAPS*TTTLTTTTAGTVSEVR.B	645	1.63
Q8BJM5	A.TPVT*STPAKPSSPPPEFSFNTPGK.B	374	1.64
Q99NH0	A.QLFVT*VVK.B	1997	1.64
P83741	A.SISNPPGSNLRTT*.B	2377	1.66
P08553	A.VS*GSPSSGFR.B	28	1.66
Q8CI51	A.EVVKPVPITSPAVS*K.B	115	1.66
Q6NXI6	A.ASPCAPPSVPTT*AAPPLPK.B	442	1.67
P14231	A.FHVNYT*QPLVAVK.B	240	1.67
O70305	A.KPGGGLLSSPGAAPASAAVT*SASVVPAPAAPVASSSAAAGGGR.B	186	1.67
P14873	A.TTEAAATAVGT*AATTAAVVAAAGIAASGPVK.B	798	1.68
O88531	A.NYS*IFLADINQER.B	199	1.68
Q05BC3	A.EVVVPVT*K.B	126	1.68
Q91Z96	A.ANS*TAATSSVLTIQSSATPVK.B	375	1.68
Q61548	A.S*SPATTVTSPNSTPAK.B	305	1.7
Q61191	A.TAAAQVGT*SVSSAANTSTRPIITVHK.B	619	1.7
Q61548	A.SSPATT*VTSPNSTPAK.B	310	1.7
P55302	A.VIDLWDLAQS*ANFTEK.B	269	1.73
P55302	A.VIDLWDLAQSANFT*EK.B	273	1.73
P08553	A.FSTFSGSIT*GPLYTHR.B	418	1.73
Q5F2E7	A.TVQNSSVSPSS*SSSSSSTGETQTQSSSR.B	379	1.73
Q61191	A.TIPMSAIIT*QAGATGVTSSPGIK.B	779	1.74
Q8R3Q2	A.AECPDSTVLAPACPAPSEVTISPAVAT*IAPSK.B	859	1.75
Q68FH0	A.T*SLGSGFGSPSVTDSR.B	238	1.75
P14231	A.KFHVNYT*QPLVAVK.B	240	1.78
Q924A2	A.IIQLTPVPVS*T*PSGLVPPLSPATMPGPTSQPQK.B	1877	1.78
Q924A2	A.IIQLTPVPVS*T*PSGLVPPLSPATMPGPTSQPQK.B	1878	1.78
P14873	A.TTEAAAT*AVGTAATTAAVVAAAGIAASGPVK.B	794	1.79
Q9Z2D6	A.T*QPMVATTTTVAEK.B	434	1.79
Q08890	A.EREDVQALNIS*VPYGPIPEDFQR.B	284	1.79
Q9DCT8	A.GVNIGGAGSYIYEKPQT*EAPQVTGPIEVPVVR.B	82	1.8
Q61191	A.T*IPMSAIITQAGATGVTSSPGIK.B	771	1.8
Q9DBG5	A.T*VCDVAEK.B	58	1.83
Q8CHS8	A.PVAPSFGILSSLPLPVPTT*ESSASVNQNGFGYK.B	209	1.84
Q9DBR7	A.DSAPTAVTIPVAPTVVNAAAPS*TTTLTTTTAGTVSEVR.B	645	1.85
Q7SIG6	A.GFGPSILQNETYGAILSGSPPSS*QSIPPSTTSAPPLPPR.B	777	1.86
Q9Z2D6	A.EPAKT*QPMVATTTTVAEK.B	434	1.87
Q99P72	A.T*SNPFLVAIHDSEADYVTTDNLSK.B	492	1.88
Q9WV92	A.EVPVVHT*ETK.B	822	1.89
O88532	A.QQEAPPPPPPATT*QNYQDSYSYVR.B	136	1.89
O35927	A.SYSTSSPINIVVS*SAGLSPIR.B	319	1.89
Q61548	A.SSPAT*T*VTSPNSTPAK.B	309	1.89
Q61548	A.SSPAT*T*VTSPNSTPAK.B	310	1.89
Q9DBR7	A.DSAPTAVTIPVAPT*VVNAAAPSTTTLTTTTAGTVSEVR.B	637	1.89
Q91YD3	A.HPPSYTLPLSPVLS*PTLPAEAPTTQVPHLPR.B	339	1.91
Q91YD3	A.HPPSYTLPLSPVLSPTLPAEAPT*TQVPHLPR.B	348	1.91
Q6ZQH8	A.AQRPST*TTTTTTTTTALATPAGCSSK.B	1523	1.91
Q8CH77	A.T*PPVAVTSPITHTAQSALK.B	537	1.92
Q8BI84	A.T*GNSSPASVER.B	250	1.93
Q3TN34	A.VPTVVSAPTS*K.B	489	1.94
Q9QYX7	A.DYMSDSEVSST*RPSR.B	3770	1.94
Q61644	A.KAEGATLSNATGAVEST*SQAGDR.B	335	1.94
Q9JKV1	A.SQSAAVTPS*SSTSSAR.B	219	1.94
Q9JKV1	A.SQSAAVTPSS*STSSAR.B	220	1.94
Q9QYX7	A.DYMSDSEVSS*TRPSR.B	3769	1.94
P83741	A.KFSAPGQLCVPMT*SNLGGSTPISAASATSLGHFTK.B	2291	1.95
P83741	A.FQVT*TTANK.B	1944	1.95
O08553	A.GLYDGPVCEVS*VTPK.B	507	1.95
O88737	A.EEPFSTT*APAVIK.B	2318	1.96
Q9WV92	A.EVPVVHT*ETK.B	822	1.96
Q61191	A.SPITIITT*K.B	801	1.96
Q9QYX7	A.DYMSDSEVSST*RPSR.B	3770	1.96
Q6RHR9	A.IATIT*TTHAPSQQGTQETR.B	1092	1.96
P06797	A.AEFAVANDT*GFVDIPQQEK.B	223	1.99
P33174	A.S*IASESQENK.B	1194	1.99
Q9DBR7	A.TKPMASVS*NAHTSSTQAAPAAVTAPTLSSNQGTPTSPVK.B	381	1.99
Q8BMB0	A.T*TSGSIITVVPK.B	498	1.99
O35927	A.SYST*SSPINIVVSSAGLSPIR.B	310	2
Q9QXD8	A.LAADGAAKPPLAVPTVAPGLAT*TTAAAQPSYPSQEQR.B	112	2
O35927	A.S*YSTSSPINIVVSSAGLSPIR.B	307	2
Q501J7	A.T*LPAAPASANTAATTTAPAK.B	231	2.02
Q8BXL9	A.S*PAGPLASSAACHTSSSTSTSTAFSSSTR.B	162	2.02
Q8CHP6	A.S*AGQTQSLTICHNK.B	234	2.04
Q8CHP6	A.S*AGQTQSLTICHNK.B	234	2.04
Q62311	A.TT*LTITQPR.B	481	2.04
Q8CHP6	A.SAGQT*QSLTICHNK.B	238	2.04
Q80U93	A.EPVLVQTT*DSSPSR.B	1557	2.05
P42227	A.FICVT*PTTCSNTIDLPMSPR.B	714	2.05
Q9DBR7	A.TKPMAS*VSNAHTSSTQAAPAAVTAPTLSSNQGTPTSPVK.B	379	2.05
Q9QYC0	A.YSDVEVPAS*VTGHSFASDGDSGTCSPLR.B	415	2.05
Q9JLV1	A.QCGQMPATATT*AAAQPPTAHGPER.B	163	2.06
Q9JLV1	A.QCGQMPAT*ATTAAAQPPTAHGPER.B	160	2.06
Q02257	A.VT*EWQQTYTYDSGIHSGVNTCVPSVSSK.B	14	2.06
Q5SRX1	A.T*TAGTYSSPPPASYSTLQAPALSVTGPITANSEQIAR.B	187	2.06
Q62441	A.T*DAPTPGSNSTPGLRPVPGKPPGVDPLASSLR.B	330	2.07
Q61191	A.T*VAVTPGTTT*LPATVK.B	579	2.07
Q61191	A.T*VAVTPGTTT*LPATVK.B	588	2.07
P14873	A.TTEAAATAVGTAAT*TAAVVAAAGIAASGPVK.B	801	2.09
Q99NH0	A.VEEEPEVLTEPPSAT*TTTTIGISATWTTLAGSHGK.B	1533	2.09
O88532	A.LGKPIPS*TEPNVVSQATSSTAASASK.B	422	2.11
Q8VDQ8	A.EHANIDAQSGSQAPNPSTT*ISPGK.B	366	2.13
Q9Z2D6	A.EPAKT*QPMVATTTTVAEK.B	434	2.13
O88737	A.DVESDLAS*YPPPTVSSSLTSR.B	3396	2.13
Q80U93	A.PTASGPLSHPTPLPAS*SSSMPLK.B	626	2.15
P14873	A.TTEAAATAVGTAAT*TAAVVAAAGIAASGPVK.B	801	2.16
Q61191	A.T*AAAQVGTSVSSAANTSTRPIITVHK.B	612	2.17
Q61191	A.S*GT*VTVAQQAQVVTTVVGGVTK.B	638	2.17
Q61191	A.S*GT*VTVAQQAQVVTTVVGGVTK.B	640	2.17
Q9EPW0	A.SDQQPPVT*R.B	184	2.17
Q61191	A.SGTVTVAQQAQVVT*T*VVGGVTK.B	651	2.17
Q61191	A.SGTVTVAQQAQVVT*T*VVGGVTK.B	652	2.17
Q6NXI6	A.EKPVEKPAVS*TGVPTK.B	417	2.17
Q9DBG5	A.ELVSS*TVSGAQEMVSSSVSSAK.B	127	2.17
Q8CHI8	A.GQPT*MTTVGSAAVLAGTIK.B	2532	2.18
Q7M6Y3	A.AT*TLSNAVSSLASTGLSLTK.B	300	2.18
O88737	A.GDAVGFQEAS*LAQYSAT*TAR.B	2091	2.19
O88737	A.GDAVGFQEAS*LAQYSAT*TAR.B	2098	2.19
Q8CF89	A.VYPVSVPYS*SAQSTSK.B	393	2.2
Q6NS59	A.EYHVAVS*SDTIK.B	749	2.2
Q9QYC0	A.AAVVT*SPPPTTAPHK.B	11	2.21
Q80U93	A.SSASVTGEPPLYPTGSDS*SR.B	506	2.21
Q8VHW2	A.EAASGVTVT*VTGPPAAPAPAPAPPAPAAPAPGTLSK.B	379	2.21
O54967	A.T*MPTTQSFASDPK.B	829	2.22
O54967	A.TMPTT*QSFASDPK.B	833	2.22
Q61191	A.S*GT*VTVAQQAQVVTTVVGGVTK.B	638	2.23
Q61191	A.S*GT*VTVAQQAQVVTTVVGGVTK.B	640	2.23
O88935	A.AS*TAAPVASPAAPSPGSSGGGGFFSSLSNAVK.B	55	2.23
O88737	A.T*QGVVGPGPHEEQRPYPQGLPGR.B	1962	2.24
P46660	A.FS*TGGLSISGLNPLPNPSYLLPPR.B	408	2.24
Q99LD8	A.DFAVSTVPVS*GSSHLR.B	167	2.25
P83741	A.FSAPGQLCVPMTSNLGGST*PISAASATSLGHFTK.B	2298	2.25
Q9JLQ2	A.S*ALVTSSSSLPSFPSTLSWSR.B	500	2.26
Q9Z0F7	A.TKEQANAVS*EAVVSSVNTVANK.B	67	2.26
P59759	A.VSAS*PPPVTASTPAQFTSVSPAVPEFLK.B	209	2.26
Q8BG95	A.GS*ETPQTIAPSTYTSTYLK.B	537	2.27
Q8BG95	A.GSET*PQTIAPSTYTSTYLK.B	539	2.27
Q62504	A.TDRPSLEKPEPIHLSVSTPVT*QGGTVK.B	2899	2.28
Q8K021	A.MPNVPNT*QPAIMKPTEEHPAYTQITK.B	59	2.28
Q61191	A.LVT*SADGK.B	726	2.29
P49442	A.LIQNLGPVKT*QA.B	394	2.3
Q6RHR9	A.IATITT*THAPSQQGTQETR.B	1093	2.3
O88737	A.GDAVGFQEASLAQYSATT*AR.B	2099	2.31
Q6A058	A.VAAAT*EATETPR.B	366	2.31
A2BH40	A.GGT*PGSGAAAAAGSKPPPSSSASASSSSSSFAQQR.B	239	2.31
Q9QYX7	A.PAILSSQVQAQAQVT*TAPPLK.B	733	2.31
O88737	A.GDAVGFQEASLAQYSAT*TAR.B	2098	2.31
Q8CG79	A.ENLPVSPDGNLPQQAVS*APSR.B	339	2.32
Q6ZQ08	A.APLAGQVNTMVT*T*STTTTVAK.B	1040	2.32
Q6ZQ08	A.APLAGQVNTMVT*T*STTTTVAK.B	1041	2.32
Q922J3	A.TASPLSTAAATMVS*SSPATPSNIPHKPSQSTAK.B	157	2.33
Q922J3	A.TASPLS*TAAATMVSSSPATPSNIPHKPSQSTAK.B	149	2.33
Q8VD37	A.T*VPATPPR.B	255	2.33
Q6ZQ08	A.T*VTVTKPTGVSFK.B	1050	2.33
O88737	A.SPSTSSTIHSYGQPPTT*ANYGSQTEELPHAPSGPPGSGR.B	1430	2.34
Q05186	A.VVRPDSELGERPPEDNQS*FQYDHEAFLGK.B	49	2.34
Q9Z2H5	A.DVLTSTYGATAET*LSTSTTTHVTK.B	800	2.34
Q64332	A.RPPPAQAPAPQPAPQPAPT*PSVGSSFFSSLSQAVK.B	77	2.34
Q9Z0F7	A.EQANAVS*EAVVSSVNTVANK.B	67	2.35
Q80Z38	A.SPEVMST*VSGTR.B	1292	2.35
P14231	A.FLEPYNDS*IQAQK.B	120	2.36
Q62261	A.DDEEMNTWIQAISSAISSDKHDTSASTQSTPASS*R.B	2323	2.36
Q69ZX8	A.T*SEDISQASK.B	460	2.36
O88737	A.GTAPAASQPAGKPQPGPTT*APGPQPAGPPR.B	3842	2.37
O88737	A.HSDSGSDSKHDATASSSTTAAAT*AR.B	2666	2.37
Q8CHU3	A.PAASVDPWGVPTT*ASTQSVPK.B	359	2.38
Q80TM6	A.SMRPPVT*K.B	377	2.38
Q80U93	A.PAAPPETT*VSSASSK.B	1314	2.38
P31230	A.LSTPLQTNCT*ASESVVQSPSVATTASPATK.B	91	2.39
Q3UHK8	A.AS*NYNVPLSSTAQSTSAR.B	1614	2.39
Q9Z2D6	A.GGSLESDGCPKEPAKT*QPMVATTTTVAEK.B	434	2.39
Q6PB44	A.PAT*TTVDSVQAPISSHTAPR.B	880	2.39
Q91YD3	A.HPPSYTLPLSPVLS*PTLPAEAPTTQVPHLPR.B	339	2.4
Q8CFE4	A.IS*ASSTFTPVPSTGLGMMFSTPIDNTK.B	741	2.42
O88737	A.LQPQSQPTT*R.B	3822	2.42
Q9Z0F7	A.TKEQANAVS*EAVVSSVNTVANK.B	67	2.43
Q9QXS1	A.AALAHSEIATT*QAASTK.B	2762	2.43
Q8K021	A.MPNVPNT*QPAIMKPTEEHPAYTQITK.B	59	2.43
Q62261	A.DDEEMNTWIQAIS*SAISSDKHDTSASTQSTPASSR.B	2302	2.43
Q62261	A.DDEEMNT*WIQAISSAISSDKHDTSASTQSTPASSR.B	2296	2.43
Q62261	A.HDTSASTQSTPASS*R.B	2323	2.44
Q62261	A.HDTSASTQSTPAS*SR.B	2322	2.44
Q99P72	A.TSNPFLVAIHDSEADYVTT*DNLSK.B	510	2.45
Q62261	A.HDTSASTQSTPASS*R.B	2323	2.45
P31230	A.LSTPLQTNCT*ASESVVQSPSVATTASPATK.B	91	2.46
Q8C5L3	A.SLSQGTQLPSHVTPTT*GVPTMSLHTPPSPSR.B	114	2.46
Q8BTJ4	A.S*NYSVIDLTPVAAILPK.B	261	2.46
Q8CHS8	A.NIT*SLSVADTVSSSTTSYTAAK.B	171	2.46
O88737	A.HDATASSSTT*AAATAR.B	2662	2.47
Q80Z38	A.T*EGALQISAAPEPAVAPGR.B	980	2.47
Q69ZI1	A.IGVFPGNYVAPVT*R.B	512	2.47
P70392	A.IGALDLTNSS*SSSSPTTTTHSPAASPPPHTAVLESAPADK.B	763	2.47
O88737	A.HDATAS*SSTTAAATAR.B	2658	2.47
O88737	A.HDATASSST*TAAATAR.B	2661	2.47
O88737	A.VSPAIHIT*AATDPK.B	2700	2.48
Q61191	A.VGLSGPSS*K.B	1224	2.49
Q501J7	A.S*VSSTSGSTTVTS*AATTAATDMTK.B	190	2.49
Q501J7	A.S*VSSTSGSTTVTS*AATTAATDMTK.B	202	2.49
O88737	A.HDATASSSTT*AAATAR.B	2662	2.51
O88737	A.HDAT*ASSSTTAAATAR.B	2656	2.51
Q80Z38	A.DKPEEIVPAS*KPSR.B	404	2.51
P19246	A.T*SVSSVSASPSR.B	53	2.51
Q02614	A.KGTT*TNATATSTSTASTAVADAQK.B	232	2.51
Q9Z0F7	A.TKENVVQSVTS*VAEK.B	54	2.51
Q9QWY8	A.GPT*GPPSTLPLGTQTSSGSSTLSK.B	818	2.53
Q922J3	A.TAS*PLSTAAATMVSSSPATPSNIPHKPSQSTAK.B	146	2.53
Q9QY76	A.IIPTS*ASK.B	144	2.54
D3YZU1	A.SLSVPGSEDIPPPPT*TSPPEPPYSTPPAPSSSGR.B	933	2.54
Q9QYX7	A.T*TETLTDSPSSAAATSK.B	702	2.55
Q8BJH1	A.LPQPST*TSK.B	194	2.55
Q9EP53	A.WEPALGEPSSSIPTT*VGSLPSSK.B	1071	2.55
Q62419	A.IT*ASSSFR.B	284	2.56
P19246	A.TS*VSSVSASPSR.B	54	2.56
O88737	A.GDAVGFQEAS*LAQYSATT*AR.B	2091	2.58
O88737	A.GDAVGFQEAS*LAQYSATT*AR.B	2099	2.58
O88737	A.VPTNYEVIGSPAVTMS*SAPPETGYSGPAVSGSYEQGK.B	3181	2.58
Q9D824	A.EAALPST*K.B	229	2.59
Q8BFW7	A.S*TGEPLGHVPAR.B	11	2.6
P08551	A.LS*FTSVGSITSGYSQSSQVFGR.B	402	2.61
Q7TSJ2	A.RGDHPWIPKPVQIPAT*SQPSQPVLGVPK.B	181	2.61
P08551	A.LSFT*SVGSITSGYSQSSQVFGR.B	404	2.61
Q02614	A.GTT*TNATATSTSTASTAVADAQK.B	232	2.61
P08551	A.LSFTS*VGSITSGYSQSSQVFGR.B	405	2.61
Q9QYC0	A.AAVVTSPPPTT*APHK.B	17	2.62
P83741	A.TLSPETITVAPAVGPLSTMSSTTVT*EAGTR.B	1825	2.62
Q99NH0	A.LKVEEEPEVLTEPPSAT*TTTTIGISATWTTLAGSHGK.B	1533	2.62
Q99JX3	A.VPT*TVEDR.B	425	2.62
Q9QYX7	A.PTGLPLTSNMSLNLVT*SADYK.B	2481	2.63
P08553	A.IT*SEGGDGATK.B	794	2.63
P08553	A.FSTFSGS*ITGPLYTHR.B	416	2.64
Q6A0A2	A.LPSTPTT*TACK.B	632	2.65
Q7TSJ2	A.PVQIPATS*QPSQPVLGVPK.B	182	2.66
P59764	A.LISPPVPPRPTQT*ASPAR.B	1806	2.67
O88737	A.EVGMTFSQGPGSPATT*ASPTR.B	1395	2.68
Q8BHL3	A.AGSHLVVEPGPPVTT*ATSAPVELVAPGEAR.B	44	2.69
O88737	A.VSPAIHIT*AATDPK.B	2700	2.7
O88532	A.QYYQQPT*ATAAAVAAAAQPQPSVAETYYQTAPK.B	165	2.7
Q61191	A.IT*VAPGALER.B	1148	2.7
Q9QYX7	A.TTDTCPKPTGLPLTSNMS*LNLVTSADYK.B	2476	2.71
Q62504	A.TDRPSLEKPEPIHLSVSTPVT*QGGTVK.B	2899	2.71
Q62504	A.TDRPSLEKPEPIHLSVSTPVTQGGT*VK.B	2903	2.71
Q7TQD2	A.APVISGVT*K.B	154	2.72
O88737	A.LVWQQSS*QEAPIMVITLASDASSQTR.B	1554	2.73
O88737	A.PAGEAVAGS*GSGVLSR.B	2352	2.75
Q7TQH0	A.STSTPTS*PGPR.B	687	2.75
Q7TQH0	A.STS*TPTSPGPR.B	683	2.75
Q8CH77	A.TPPVAVT*SPITHTAQSALK.B	543	2.76
Q9Z2D6	A.GGSLESDGCPKEPAKT*QPMVATTTTVAEK.B	434	2.77
Q9Z2H5	A.DVLTS*TYGATAETLSTSTTTHVTK.B	792	2.78
Q62441	A.T*DAPTPGSNSTPGLRPVPGKPPGVDPLASSLR.B	330	2.8
Q9WV92	A.VEST*SVGSISPGGAK.B	798	2.8
Q9WV92	A.VES*TSVGSISPGGAK.B	797	2.8
Q7TSJ2	A.RS*EGHEQTPAAHAQGTGPEGGK.B	386	2.81
Q5F2E7	A.TVQNSSVSPSS*S*SSSSSTGETQTQSSSR.B	379	2.81
Q5F2E7	A.TVQNSSVSPSS*S*SSSSSTGETQTQSSSR.B	380	2.81
Q9QYX7	A.T*VVTMDESTSNVVTK.B	2836	2.81
Q64332	A.QT*AASAGLVDAPAPSAASR.B	95	2.82
P59764	A.LISPPVPPRPTQT*ASPAR.B	1806	2.83
P46660	A.ILS*STASK.B	433	2.83
Q9Z2H5	A.DVLT*STYGATAETLSTSTTTHVTK.B	791	2.83
Q9Z2H5	A.DVLTS*TYGATAETLSTSTTTHVTK.B	792	2.83
Q9DAU1	A.VVMDIPYELWNET*SAEVADLKK.B	155	2.84
O88737	A.SPSTSSTIHSYGQPPT*TANYGSQTEELPHAPSGPPGSGR.B	1429	2.84
O88737	A.GLPS*SASDMSLQTEEQWEAGR.B	2541	2.86
Q501J7	A.S*VSS*TSGSTTVTSAATTAATDMTK.B	190	2.86
Q501J7	A.S*VSS*TSGSTTVTSAATTAATDMTK.B	193	2.86
P0C090	A.VGVNSTVTT*T*AGNVISVIGSTETTGK.B	471	2.88
P0C090	A.VGVNSTVTT*T*AGNVISVIGSTETTGK.B	472	2.88
O88737	A.VPTNYEVIGSPAVT*MSSAPPETGYSGPAVSGSYEQGK.B	3179	2.89
O88737	A.DILIT*QMGTAQGVGLKPGPVPEPGAEPHR.B	1824	2.89
Q8K2K6	A.APVGSVVSVPSHS*SASSDK.B	367	2.89
O88737	A.FPFGS*SCTGTFHPAPSAPDK.B	1916	2.89
O88935	A.QASISGPAPT*K.B	575	2.9
O88703	A.VGLFPPPPPPQVT*SAIATLQQAVAMSFCPQVAR.B	696	2.9
O88737	A.S*VTDTALPGQSSGPFYSPR.B	1932	2.9
O88737	A.LLDTS*FASSER.B	2819	2.91
P08553	A.FSTFSGS*ITGPLYTHR.B	416	2.91
Q02614	A.KGTT*TNATATSTSTASTAVADAQK.B	232	2.91
Q7TSJ2	A.EEVAST*VSSSYR.B	425	2.91
Q7TSJ2	A.RGDHPWIPKPVQIPATS*QPSQPVLGVPK.B	182	2.93
P83741	A.DGTEGHVTAT*SSGAGVVK.B	1843	2.93
O88935	A.QT*TAAAAATFSEQVGGGSGGAGR.B	87	2.93
Q9Z2H5	A.GAAAMIPGPQT*VATEIR.B	773	2.93
Q61191	A.QPETYHTYTTNT*PTTTR.B	1243	2.94
Q8CDG3	A.TEPPVFTAAS*SNSELIR.B	1075	2.94
Q9DBG5	A.TLTTAAVS*TAQPILSK.B	76	2.94
Q9EPN1	A.KPPPGSLAVTTVGAT*AAGSGLPTGSTSSIFAAPGATPK.B	1801	2.95
O88737	A.T*QGVVGPGPHEEQRPYPQGLPGR.B	1962	2.95
Q6NXJ0	A.SPSQPGQSGLCGVGVT*ASSHTTPLTEASK.B	528	2.96
O88737	A.LVWQQSSQEAPIMVIT*LASDASSQTR.B	1563	2.96
Q9ES97	A.VDAPVS*LATGIPCSHPSIPDSFPEQPAFLSK.B	146	2.97
P08553	A.GSPSTVSS*SYKR.B	50	2.97
Q9QYX7	A.QISAVQPSIINLSAASSLGT*PVTMDSK.B	2714	2.98
Q9JLV1	A.VS*SAPIPCPSPSPAPSAVPSPPK.B	372	2.98
Q8CHI8	A.LASPVAPGTLTT*SGGSAPAQVVHTQQR.B	2595	2.98
Q9QYX7	A.T*TETLTDSPSSAAATSKPAILSSQVQAQAQVTTAPPLK.B	702	2.99
P08551	A.S*AYSGLQSSSYLMSAR.B	423	3
Q9QYX7	A.TT*GPYPETR.B	2972	3.01
P83741	A.DGTEGHVTATS*SGAGVVK.B	1844	3.01
Q9QYX7	A.T*TGPYPETR.B	2971	3.01
Q9QYX7	A.DLSGIHT*TDAITSLSALHQSQPMPR.B	3052	3.02
Q3UH68	A.NQQIPNPPTS*TSEDVKPK.B	951	3.02
Q9EPN1	A.KPPPGSLAVTTVGATAAGS*GLPTGSTSSIFAAPGATPK.B	1805	3.03
Q9EPN1	A.KPPPGSLAVTTVGATAAGSGLPT*GSTSSIFAAPGATPK.B	1809	3.03
Q921C5	A.VAADGES*R.B	98	3.03
O88737	A.HDATASS*STT*AAATAR.B	2659	3.03
O88737	A.HDATASS*STT*AAATAR.B	2662	3.03
Q9EPN1	A.KPPPGSLAVTT*VGATAAGSGLPTGSTSSIFAAPGATPK.B	1797	3.03
O88532	A.LGKPIPST*EPNVVSQATSSTAASASK.B	423	3.04
P83741	A.QPIAVS*SMPQQIGVPTSSLTQVVHSAGR.B	1229	3.04
Q80YR4	A.SVPT*TVAVSSLLAPATNQSSAK.B	563	3.04
Q80YR4	A.S*VPTTVAVSSLLAPATNQSSAK.B	560	3.04
Q7TSJ2	A.RGDHPWIPKPVQIPATS*QPSQPVLGVPK.B	182	3.05
P48432	A.S*EASSSPPVVTSSSHSR.B	248	3.07
Q8C8R3	A.VVT*EEVTTTTTTITEK.B	817	3.07
O88737	A.EAPVAPAPGPAPAPPPGQKPAGEAVAGS*GSGVLSR.B	2352	3.07
Q9QYX7	A.VS*TGEVMDYSSK.B	2960	3.08
Q9Z0F7	A.TKENVVQSVTS*VAEK.B	54	3.08
Q8R1S4	A.RPASTAGLPTT*LGPAMVTPGVATIR.B	580	3.1
Q8C0T5	A.ENSTFSINDAASHT*STMSSR.B	1402	3.1
O88737	A.ATAEFSTQTPSLT*LSSDIPR.B	1517	3.12
Q8BHL3	A.AGSHLVVEPGPPVT*TATSAPVELVAPGEAR.B	43	3.12
O88737	A.APFPAT*CEAPSR.B	2488	3.14
Q62523	A.PHVQPQPVS*SANTQPR.B	237	3.14
Q9DBR7	A.RQDDLISCSVPST*TSTPTVT*SAAGLQR.B	570	3.14
Q9DBR7	A.RQDDLISCSVPST*TSTPTVT*SAAGLQR.B	577	3.14
O88737	A.T*QGVVGPGPHEEQRPYPQGLPGR.B	1962	3.15
Q80U93	A.SDSSEVSATTPSLPVQPQS*TQASLQTSDPVKK.B	1536	3.15
Q9QYX7	A.QVIS*GVGISTPQYSTAR.B	2983	3.16
Q80X50	A.QAFTPSSTMMEVFLQEKPPAVAT*STAAPPPPSSPLPSK.B	464	3.16
Q9Z2H5	A.DVLTSTYGATAETLST*STTTHVTK.B	803	3.16
Q9QYX7	A.QVISGVGIS*TPQYSTAR.B	2988	3.16
P08553	A.GSPSTVS*SSYK.B	49	3.18
P08553	A.GSPST*VSSSYK.B	47	3.18
Q7TSJ2	A.NQSPVVPAS*TKDQSFPTPAPR.B	704	3.19
P59326	A.IGDVT*TS*AVK.B	196	3.19
P59326	A.IGDVT*TS*AVK.B	198	3.19
O88935	A.PAKPQLAQKPSQDVPPPIT*AAAGGPPHPQLNK.B	650	3.21
Q3UHJ0	A.LTDPIPTT*ETSIAPR.B	360	3.21
Q7TQH0	A.ST*STPTSPGPR.B	682	3.21
Q64332	A.TPALSPQRPLTT*QQPQSGTLK.B	433	3.22
Q9DBG5	A.TLT*TAAVSTAQPILSK.B	71	3.22
O88935	A.PAKPQLAQKPSQDVPPPIT*AAAGGPPHPQLNK.B	650	3.23
Q9QYX7	A.NAFDYSGGT*EAAVDLTSGR.B	2948	3.23
P58871	A.LACS*EAPTDVSK.B	260	3.23
P08553	A.QPSVT*ISSK.B	430	3.24
Q80TM6	A.SMRPPVT*K.B	377	3.24
P48678	A.AAGGAGAQVGGS*ISSGSSASSVTVTR.B	611	3.25
P48678	A.AAGGAGAQVGGSIS*SGSSASSVTVTR.B	613	3.25
Q80WC7	A.TLLGDPVPSLSDPAST*SSQPGSQSQAR.B	193	3.26
O88935	A.AST*AAPVASPAAPSPGSSGGGGFFSSLSNAVK.B	56	3.27
Q9Z0F7	A.TVEEAENIVVT*TGVVR.B	91	3.28
P59326	A.IGDVT*TSAVK.B	196	3.28
Q9Z0F7	A.T*VEEAENIVVTTGVVR.B	81	3.28
O88737	A.AT*AEFSTQTPSLTLSSDIPR.B	1506	3.29
P08551	A.SAYS*GLQSSSYLMSAR.B	426	3.29
Q8BWW4	A.DT*LNPVAVPVSSPTATKPSPANTASPCTSNINPPR.B	569	3.29
Q80X80	A.T*IMPDGTVVTTVTTVQSR.B	438	3.3
Q9QYX7	A.RQT*TANEVYR.B	2686	3.3
Q571G4	A.TPTS*GPVITK.B	238	3.32
Q9Z2H5	A.DFMT*TPPCITTETISTTMENSLK.B	740	3.32
Q9QYX7	A.SCTAQQPATT*LPEDR.B	2890	3.33
Q8BYK6	A.IGGDLTAAVT*K.B	205	3.36
Q3TLH4	A.MEDTLVNNVPLPNT*LPLPK.B	2173	3.36
Q9QYC0	A.EYQPHVIVS*TTGPNPFNTLTDR.B	557	3.36
P83741	A.TLSPETITVAPAVGPLSTMSSTTVT*EAGTR.B	1825	3.38
P46660	A.S*NVASTAACSSASSLGLGLAYR.B	46	3.38
Q9QYX7	A.TTGPYPET*R.B	2978	3.38
Q8R332	A.PATGFTLGGTSAGTAATT*S*ASTTGFSLGFSK.B	89	3.38
Q8R332	A.PATGFTLGGTSAGTAATT*S*ASTTGFSLGFSK.B	90	3.38
P83741	A.QPIAVSS*MPQQIGVPTSSLTQVVHSAGR.B	1230	3.41
Q62523	A.PHVQPQPVS*SANTQPR.B	237	3.41
Q6NXI6	A.EKPVEKPAVS*T*GVPTK.B	417	3.42
Q6NXI6	A.EKPVEKPAVS*T*GVPTK.B	418	3.42
Q9QYX7	A.QISAVQPSIINLSAASSLGT*PVTMDSK.B	2714	3.43
O88935	A.LPSPTAAPQQSASQATPVT*QGQGR.B	526	3.44
O88935	A.PAKPQLAQKPSQDVPPPIT*AAAGGPPHPQLNK.B	650	3.46
Q80U93	A.VGQAEDSTKPVS*K.B	1362	3.46
O88737	A.GDAVGFQEAS*LAQYSATTAR.B	2091	3.47
O35927	A.VT*SPPTVQSTISSSPIHQLSSTIGTYATLSPTK.B	329	3.47
Q9DBR7	A.RQDDLISCSVPST*T*STPTVTSAAGLQR.B	570	3.47
Q9DBR7	A.RQDDLISCSVPST*T*STPTVTSAAGLQR.B	571	3.47
Q61191	A.YDIPAT*AATATSPTPNPVPSVPANPPK.B	405	3.49
Q61548	A.TIDTSPPVDIFATASAAAPVS*SAK.B	341	3.52
P59326	A.IGDVTTS*AVK.B	198	3.53
P70365	A.INPSVNPGISPAHGVT*R.B	401	3.53
Q689Z5	A.FIQT*TANTRPSVSAPAVR.B	124	3.53
Q9Z0F7	A.ENVVQSVTS*VAEK.B	54	3.54
O88737	A.FPFGSSCT*GTFHPAPSAPDK.B	1919	3.55
Q80U93	A.VGQAEDSTKPVS*K.B	1362	3.55
O88737	A.DSTPTAS*ESQR.B	3258	3.57
P20357	A.VT*GGQTIQVETSSESPFPAK.B	777	3.57
O88737	A.DSTPTASES*QR.B	3260	3.57
O88737	A.HDATAS*SSTT*AAATAR.B	2658	3.57
O88737	A.HDATAS*SSTT*AAATAR.B	2662	3.57
O88737	A.GDAVGFQEASLAQYS*ATTAR.B	2096	3.58
Q6A0A2	A.SLPALTQVPTT*K.B	51	3.58
Q9DBR7	A.RQDDLISCSVPST*T*STPTVTSAAGLQR.B	570	3.58
Q9DBR7	A.RQDDLISCSVPST*T*STPTVTSAAGLQR.B	571	3.58
O88737	A.EEPFST*TAPAVIK.B	2317	3.59
O88737	A.EEPFS*TTAPAVIK.B	2316	3.59
Q9QYX7	A.VSTGEVMDYSS*K.B	2969	3.62
A2A884	A.SSVPQISVGTT*QGGPSGGK.B	1074	3.62
O88737	A.SSVS*QSPAPTYPSDSHYTSLEQNVPR.B	3216	3.62
O88737	A.EEPFST*T*APAVIK.B	2317	3.62
O88737	A.EEPFST*T*APAVIK.B	2318	3.62
Q761V0	A.GPEEDANVS*VGK.B	137	3.64
Q60974	A.T*PVSYQNTISR.B	1493	3.67
D3YZU1	A.S*LSVPGSEDIPPPPTTSPPEPPYSTPPAPSSSGR.B	919	3.69
P59759	A.VS*ASPPPVTASTPAQFTSVSPAVPEFLK.B	207	3.71
Q61191	A.VMTS*GTGAPAK.B	806	3.71
A2AJA9	A.SYYGETT*R.B	349	3.71
Q8BXR9	A.DASFHIFPATS*TAESSPAANVSVVDGK.B	203	3.73
Q9QYX7	A.DLSGIHT*TDAITSLSALHQSQPMPR.B	3052	3.73
O88737	A.S*SVSQSPAPTYPSDSHYTSLEQNVPR.B	3213	3.74
Q8C5L3	A.SLSQGTQLPSHVTPTT*GVPTMSLHTPPSPSR.B	114	3.75
Q80U23	A.TSPPVS*VR.B	24	3.75
Q61191	A.VMTSGT*GAPAK.B	808	3.76
Q8BXR9	A.DASFHIFPATSTAESS*PAANVSVVDGK.B	208	3.76
Q8CC35	A.YT*TNAPGGFR.B	752	3.76
Q9QYX7	A.T*TGPYPET*R.B	2971	3.77
Q9QYX7	A.T*TGPYPET*R.B	2978	3.77
Q501J7	A.SVSS*TSGSTTVTS*AATTAATDMTK.B	193	3.77
Q501J7	A.SVSS*TSGSTTVTS*AATTAATDMTK.B	202	3.77
Q501J7	A.S*VS*STSGSTTVTSAATTAATDMTK.B	190	3.77
Q501J7	A.S*VS*STSGSTTVTSAATTAATDMTK.B	192	3.77
Q8K2K6	A.APVGSVVSVPSHS*SASSDK.B	367	3.78
P08553	A.GSPSTVSS*SYK.B	50	3.79
Q61191	A.T*VAVTPGTT*TLPATVK.B	579	3.79
Q61191	A.T*VAVTPGTT*TLPATVK.B	587	3.79
O88737	A.GLAGPTTVPAT*K.B	2945	3.8
O88737	A.HDATAS*SSTTAAATAR.B	2658	3.8
O88737	A.EEPFST*T*APAVIK.B	2317	3.8
O88737	A.EEPFST*T*APAVIK.B	2318	3.8
O88737	A.EEPFS*TT*APAVIK.B	2316	3.8
O88737	A.EEPFS*TT*APAVIK.B	2318	3.8
Q3UHJ0	A.ATVQPLPQAAGPSNQPGLLPSVS*QPK.B	416	3.81
Q9QYX7	A.RQT*T*ANEVYR.B	2686	3.81
Q9QYX7	A.RQT*T*ANEVYR.B	2687	3.81
Q8R1X6	A.IQPEEKPVEVSPAVT*R.B	478	3.83
Q62443	A.LNS*SSQTNSLK.B	155	3.83
O35668	A.EQVQSGAGDGTGSGDPAAGT*PTTQPAVGPAPEPSAEPK.B	24	3.84
Q61191	A.VT*GPQATTGTPLVTMR.B	490	3.86
O88935	A.TGPPTT*QQPR.B	618	3.86
O88737	A.FPFGSS*CTGTFHPAPSAPDK.B	1917	3.87
Q9WV69	A.TPFHTSLHSGTS*K.B	285	3.87
Q8BRT1	A.VLT*TTALSTVSSGAQR.B	475	3.87
O88737	A.T*LPSPPPEEAHLPLAGQVPSQLYAASLLQR.B	2905	3.88
O88737	A.EVGMT*FSQGPGSPATTASPTR.B	1384	3.9
Q9QYX7	A.RQT*TANEVYR.B	2686	3.9
Q9WV69	A.T*LGIISQASTPR.B	105	3.92
Q9WV69	A.TLGIIS*QASTPR.B	110	3.92
O88737	A.DILIT*QMGTAQGVGLKPGPVPEPGAEPHR.B	1824	3.93
Q8R1X6	A.IQPEEKPVEVSPAVT*R.B	478	3.96
Q9QYX7	A.IT*S*TYEVIR.B	3903	3.96
Q9QYX7	A.IT*S*TYEVIR.B	3904	3.96
Q7TSJ2	A.NQSPVVPAST*K.B	705	3.98
Q7TSJ2	A.NQS*PVVPASTKDQSFPTPAPR.B	698	3.98
Q61191	A.TIPMS*AIITQAGATGVT*SSPGIK.B	775	4.02
Q61191	A.TIPMS*AIITQAGATGVT*SSPGIK.B	787	4.02
Q61191	A.TIPMSAIIT*QAGATGVT*SSPGIK.B	779	4.02
Q61191	A.TIPMSAIIT*QAGATGVT*SSPGIK.B	787	4.02
O88737	A.QLLPST*ATVR.B	2189	4.04
Q9QYX7	A.PAVPEIPVT*TQK.B	2455	4.04
Q6NXI6	A.EKPVEKPAVS*T*GVPTK.B	417	4.05
Q6NXI6	A.EKPVEKPAVS*T*GVPTK.B	418	4.05
Q61191	A.T*QGVPAVLK.B	480	4.06
P08551	A.LS*FTSVGSITSGYSQSSQVFGR.B	402	4.07
Q02780	A.S*GFSSPSPSQTSSLGTAFTQHHR.B	352	4.08
Q68FF7	A.MPS*TAAASSNLSSPVTVR.B	410	4.12
P20357	A.VTGGQTIQVETS*SESPFPAK.B	787	4.14
O88737	A.AS*GAGGPPRPELPAGVAR.B	2295	4.15
P28652	A.QTTAPAT*MSTAASGTTMGLVEQAK.B	325	4.16
O88737	A.HGSGS*GGPDLVQYQPQHGPGLSAPQGLAPLR.B	2124	4.17
Q9QYX7	A.SSNGVVYSSVATPIPS*T*FAITTQPGSIFSTTVR.B	3028	4.17
Q9QYX7	A.SSNGVVYSSVATPIPS*T*FAITTQPGSIFSTTVR.B	3029	4.17
Q80TZ9	A.PS*FEPPPTTIAAVPPYIGPDTPALR.B	1223	4.19
O88737	A.S*VTDTALPGQSSGPFYSPR.B	1932	4.21
Q9QYX7	A.QVISGVGISTPQYS*TAR.B	2993	4.23
Q9QYX7	A.QT*TANEVYR.B	2686	4.24
Q9QYX7	A.IT*STYEVIR.B	3903	4.26
O88737	A.FPFGSSCT*GTFHPAPSAPDK.B	1919	4.27
P46660	A.SNVAST*AACSSASSLGLGLAYR.B	51	4.32
Q8BT14	A.SNPVIPIS*SSNHSAR.B	316	4.32
O88737	A.HDATASSST*T*AAATAR.B	2661	4.33
O88737	A.HDATASSST*T*AAATAR.B	2662	4.33
Q03173	A.VISAPVSDATPDYAVVTALPPTST*PPTPPLR.B	312	4.36
O88935	A.AS*TAAPVASPAAPSPGSSGGGGFFSSLSNAVK.B	55	4.37
Q5SUE8	A.TPEST*KPGPVCQPPVSQNR.B	199	4.47
Q3UHJ0	A.TAVVVPQS*QAQPATAPQAAAAQEPGQIQAPVR.B	572	4.48
Q8K2K6	A.S*SSADFGTFSTSQSHQTASTVSK.B	291	4.49
D3YZU1	A.GGGPSPT*SGAPSPSHHSSSGGSSGPAQAPALR.B	1066	4.5
P59759	A.VS*ASPPPVTASTPAQFTSVSPAVPEFLK.B	207	4.52
Q03173	A.VISAPVSDATPDYAVVTALPPTST*PPTPPLR.B	312	4.52
Q91ZZ3	A.QGVT*EAAEK.B	27	4.55
Q9Z0F7	A.QGVT*EAAEK.B	27	4.55
Q9Z0F7	A.QGVT*EAAEK.B	27	4.55
O88737	A.IVFS*DASK.B	387	4.57
Q9WV69	A.TPFHTSLHSGTS*K.B	285	4.58
O88737	A.LHSSPVS*STLTSK.B	1373	4.6
Q3TLH4	A.ES*VTDYTTPSSSLPNTVATNNAK.B	2138	4.63
P59759	A.S*TAPVLPTNTVSSAK.B	245	4.68
Q8CHG7	A.DVS*AEAESSSMVPVTTEEAKPVPMPAHIAVTPSTTK.B	1352	4.76
Q9QYX7	A.DLSGIHTT*DAIT*SLSALHQSQPMPR.B	3053	4.79
Q9QYX7	A.DLSGIHTT*DAIT*SLSALHQSQPMPR.B	3057	4.79
O88737	A.QLLPS*TATVR.B	2188	4.87
P28652	A.QT*TAPATMSTAASGTTMGLVEQAK.B	320	4.92
Q9WV92	A.DS*VSAAEVGTGQYATTK.B	468	4.95
Q8CHG7	A.SSIVSNSSFDSVPVS*LHDER.B	1165	4.96
P59326	A.IGDVTTS*AVK.B	198	5.01
Q61548	A.GASPVPESSLTADLLSVDAFAAPSPAS*TASPAK.B	624	5.01
O88737	A.HS*YSLGFADGR.B	2027	5.01
Q99NH0	A.IGSSAPT*TT*AANSSLMGIK.B	1820	5.02
Q99NH0	A.IGSSAPT*TT*AANSSLMGIK.B	1822	5.02
Q9QYX7	A.DLSGIHT*TDAITSLSALHQSQPMPR.B	3052	5.03
Q5SWP3	A.ASEEEEKPPAS*R.B	1183	5.08
Q9QYX7	A.LAAAAPVAPTAIVT*AHADAIPTVEATAAR.B	2386	5.13
P08553	A.FSTFS*GSITGPLYTHR.B	414	5.16
O88737	A.GDAVGFQEASLAQYSAT*T*AR.B	2098	5.19
O88737	A.GDAVGFQEASLAQYSAT*T*AR.B	2099	5.19
O88737	A.GDAVGFQEASLAQYSAT*T*AR.B	2098	5.23
O88737	A.GDAVGFQEASLAQYSAT*T*AR.B	2099	5.23
Q9WU42	A.GS*PVTTREPTPR.B	1528	5.29
Q8K2K6	A.SSSADFGTFS*TSQSHQTASTVSK.B	300	5.31
O88737	A.EVGMTFSQGPGSPAT*T*ASPTR.B	1394	5.32
O88737	A.EVGMTFSQGPGSPAT*T*ASPTR.B	1395	5.32
Q9QYX7	A.PAVPEIPVT*T*QK.B	2455	5.35
Q9QYX7	A.PAVPEIPVT*T*QK.B	2456	5.35
Q8K0L9	A.GVLQQPS*VNTSIGQPLPSTQLYLR.B	461	5.35
O35099	A.RPQAITEDAVAT*SGVSTLSSTVSHDSQNAHR.B	1227	5.42
Q61191	A.T*VAVTPGT*TTLPATVK.B	579	5.45
Q61191	A.T*VAVTPGT*TTLPATVK.B	586	5.45
Q61191	A.T*VAVTPGTT*TLPATVK.B	579	5.45
Q61191	A.T*VAVTPGTT*TLPATVK.B	587	5.45
Q8BZH4	A.TVPVS*SNDAPSGTLQEAAALTSTDPLPVFLYPPVQR.B	700	5.46
Q91ZZ3	A.TSGVVQGVAS*VAEK.B	53	5.47
Q8BZH4	A.T*APVTSTPSSTPIPALSPPTK.B	426	5.48
Q7TQH0	A.S*TSTPTSPGPR.B	681	5.49
Q9QYX7	A.T*T*GPYPETR.B	2971	5.5
Q9QYX7	A.T*T*GPYPETR.B	2972	5.5
Q61191	A.IPPS*SAPTVLSVPAGTTIVK.B	562	5.56
P08551	A.SAYSSYSAPVS*SSLSVR.B	48	5.56
Q8K0L9	A.SNESEMDNTVITVS*NSSDK.B	449	5.6
Q9QYX7	A.QVIS*GVGISTPQYS*TAR.B	2983	5.65
Q9QYX7	A.QVIS*GVGISTPQYS*TAR.B	2993	5.65
Q6ZQ08	A.APLAGQVNTMVTT*S*TTTTVAK.B	1041	5.65
Q6ZQ08	A.APLAGQVNTMVTT*S*TTTTVAK.B	1042	5.65
Q6A065	A.S*DSEATISR.B	1155	5.66
Q61548	A.GASPVPESSLTADLLSVDAFAAPSPAS*TASPAK.B	624	5.68
A2AQ25	A.LSSLPVS*R.B	357	5.8
O88737	A.RDILIT*QMGTAQGVGLKPGPVPEPGAEPHR.B	1824	5.85
O88737	A.GDAVGFQEAS*LAQYSAT*TAR.B	2091	5.86
O88737	A.GDAVGFQEAS*LAQYSAT*TAR.B	2098	5.86
Q811P8	A.AVPSGQSQTGAVTHDPPQDPVPVS*SVSLIPPPPPPK.B	1027	5.9
Q9QYX7	A.LAAAAPVAPTAIVT*AHADAIPTVEATAAR.B	2386	6
O88737	A.SATT*VPSGLGAGEQTQEGLTGK.B	329	6.04
P70662	A.SENPT*SQASQ.B	406	6.05
O88737	A.ISSVPGTS*R.B	1655	6.06
Q61191	A.T*VAVTPGTTT*LPATVK.B	579	6.22
Q61191	A.T*VAVTPGTTT*LPATVK.B	588	6.22
O88737	A.LVWQQS*SQEAPIMVITLASDASSQTR.B	1553	6.23
P48432	A.S*EASSSPPVVTSSSHSR.B	248	6.37
O88737	A.HPTDLLS*HPLPLR.B	2058	6.37
Q8R3Q2	A.AECPDSTVLAPACPAPSEVT*ISPAVATIAPSK.B	852	6.38
Q9WUU8	A.VQVHPATS*TAATTTATATTGNSMEKPEPASK.B	104	6.41
Q9QYX7	A.T*TGPYPET*R.B	2971	6.43
Q9QYX7	A.T*TGPYPET*R.B	2978	6.43
Q9Z2H5	A.VS*AADSTQVDGGTPMVK.B	721	6.49
Q9QYX7	A.PAVPEIPVT*T*QK.B	2455	6.49
Q9QYX7	A.PAVPEIPVT*T*QK.B	2456	6.49
F6ZDS4	A.GIAS*TSDPPTANIKPTPVVSTPSK.B	1730	6.58
Q3UH66	A.TLLYQEHVPTS*SASAGTPMEASDR.B	1524	6.63
Q8VI33	A.ASIPATS*TVQNVLINPSLIGSK.B	207	6.66
Q61191	A.TAAAQVGTSVS*S*AANTSTRPIITVHK.B	622	6.7
Q61191	A.TAAAQVGTSVS*S*AANTSTRPIITVHK.B	623	6.7
Q9JMD0	A.PLFPSAGQMGT*PVT*SSSTASSNSESLSASSK.B	279	6.73
Q9JMD0	A.PLFPSAGQMGT*PVT*SSSTASSNSESLSASSK.B	282	6.73
Q9JMD0	A.PLFPSAGQMGTPVT*S*SSTASSNSESLSASSK.B	282	6.73
Q9JMD0	A.PLFPSAGQMGTPVT*S*SSTASSNSESLSASSK.B	283	6.73
O88737	A.LHS*SPVSSTLTSK.B	1369	6.81
P83741	A.DGTEGHVTAT*SS*GAGVVK.B	1843	7.12
P83741	A.DGTEGHVTAT*SS*GAGVVK.B	1845	7.12
Q64213	A.EYLSLMAELGEAPVPAS*VGSTSGPATTPLASAPR.B	328	7.18
Q8BHR8	A.LLVQVPGLVNS*ITATSEASCLPSR.B	284	7.19
Q6PDX6	A.PFGVPVS*VDK.B	53	7.26
Q9JI46	A.QGYPANNGTPVVPTT*YSSSVSGIR.B	159	7.33
O88737	A.HPTDLLS*HPLPLR.B	2058	7.36
Q9WU42	A.GSPVTT*REPTPR.B	1532	7.4
Q9WU42	A.GSPVT*TREPTPR.B	1531	7.4
P70365	A.INPSVNPGISPAHGVT*R.B	401	7.63
Q689Z5	A.FIQT*TANTRPSVSAPAVR.B	124	7.8
Q9QYX7	A.IT*S*TYEVIR.B	3903	7.83
Q9QYX7	A.IT*S*TYEVIR.B	3904	7.83
P08553	A.GSPSTVSS*SYKR.B	50	7.96
Q61191	A.T*VAVTPGT*TT*LPATVK.B	579	8.1
Q61191	A.T*VAVTPGT*TT*LPATVK.B	586	8.1
Q61191	A.T*VAVTPGT*TT*LPATVK.B	588	8.1
O88737	A.LYS*SMSDTNLAEAGLNYHAQR.B	1987	8.12
F6ZDS4	A.GIASTSDPPTANIKPTPVVS*TPSK.B	1746	8.13
Q62261	A.HDTSASTQSTPAS*S*R.B	2322	8.16
Q62261	A.HDTSASTQSTPAS*S*R.B	2323	8.16
O35927	A.SYSTSSPINIVVS*S*AGLSPIR.B	319	8.17
O35927	A.SYSTSSPINIVVS*S*AGLSPIR.B	320	8.17
Q91V09	A.AVYEDRPPGSVVPTS*VAEASR.B	140	8.21
O35927	A.VTSPPTVQST*ISSSPIHQLSSTIGTYATLSPTK.B	337	8.27
O88737	A.LYS*SMSDTNLAEAGLNYHAQR.B	1987	8.28
O55042	A.EQVTNVGGAVVT*GVTAVAQK.B	72	8.38
Q8K310	A.DLS*AAGIGLLAAATQSLSMPASLGR.B	22	8.91
P20357	A.VSLQDPSALATS*K.B	361	9.01
Q9QYR6	A.S*SGGPPCSLSSEVEAGPQGCATDPR.B	2394	9.02
Q61191	A.LVT*SADGKPTTIITT*TQASGAGTK.B	726	9.05
Q61191	A.LVT*SADGKPTTIITT*TQASGAGTK.B	738	9.05
O88737	A.QLLPS*T*ATVR.B	2188	9.17
O88737	A.QLLPS*T*ATVR.B	2189	9.17
O88532	A.AGYS*QGATQYTQAQQAR.B	195	9.27
Q9WU42	A.SILT*STTTVEHAPIWRPGTEQSSGAGGSSR.B	1781	9.44
Q80TZ3	A.T*ATSASASPTLR.B	588	9.54
Q02614	A.KGTTTNAT*AT*STSTASTAVADAQK.B	236	9.65
Q02614	A.KGTTTNAT*AT*STSTASTAVADAQK.B	238	9.65
Q61191	A.SGT*VTVAQQAQVVT*T*VVGGVTK.B	640	9.87
Q61191	A.SGT*VTVAQQAQVVT*T*VVGGVTK.B	651	9.87
Q61191	A.SGT*VTVAQQAQVVT*T*VVGGVTK.B	652	9.87
O88737	A.AT*AEFSTQTPSLT*LSSDIPR.B	1506	9.93
O88737	A.AT*AEFSTQTPSLT*LSSDIPR.B	1517	9.93
Q91VX2	A.GVS*VSSGTGLPDMTGSVYNK.B	1018	9.94
Q61191	A.SGTVTVAQQAQVVT*T*VVGGVT*K.B	651	10.29
Q61191	A.SGTVTVAQQAQVVT*T*VVGGVT*K.B	652	10.29
Q61191	A.SGTVTVAQQAQVVT*T*VVGGVT*K.B	658	10.29
Q7TPM1	A.GGLPVS*QSQEIFSSLQPFR.B	1298	10.45
Q9QYX7	A.VS*TGEVMDYS*SK.B	2960	10.57
Q9QYX7	A.VS*TGEVMDYS*SK.B	2968	10.57
P46660	A.VS*SAGLSLK.B	440	10.6
Q8BZH4	A.LAPS*FPSPPAVSIASFVTVK.B	289	10.78
O35927	A.SYSTSSPINIVVS*S*AGLSPIR.B	319	10.88
O35927	A.SYSTSSPINIVVS*S*AGLSPIR.B	320	10.88
Q61191	A.TAAAQVGTS*VSS*AANTSTRPIITVHK.B	620	10.89
Q61191	A.TAAAQVGTS*VSS*AANTSTRPIITVHK.B	623	10.89
Q8VD65	A.SESSAGICVPLSTSPQVS*EAAHIPSK.B	909	11.09
Q8BZH4	A.VT*SSIPVFDLQDGGR.B	358	11.12
Q9WU42	A.GVVT*SVEPGTPTVLR.B	1843	11.19
Q91W39	A.SQPSSQPLQSGQVLPSATPTPAAPPT*SQQELQAK.B	426	12.82
Q9QYX7	A.QVISGVGIS*TPQYS*TAR.B	2988	13.76
Q9QYX7	A.QVISGVGIS*TPQYS*TAR.B	2993	13.76
O88532	A.QAAAAAAAAAAT*AAWTGTTFTK.B	300	14.57
O70305	A.ASETSPSFS*K.B	745	14.66
O88737	A.GLAGPTT*VPAT*K.B	2941	14.74
O88737	A.GLAGPTT*VPAT*K.B	2945	14.74
Q8K3Z9	A.SSGVS*QAEQSVSTPAS*TASSPTPK.B	653	14.91
Q8K3Z9	A.SSGVS*QAEQSVSTPAS*TASSPTPK.B	664	14.91
Q9QX47	A.ILDSFTAAPVPMST*AALK.B	251	15
Q9QYX7	A.QISAVQPSIINLS*AASSLGTPVT*MDSK.B	2707	15
Q9QYX7	A.QISAVQPSIINLS*AASSLGTPVT*MDSK.B	2717	15
P70279	A.ELS*AAT*LEK.B	136	15
P70279	A.ELS*AAT*LEK.B	139	15
Q9JLV1	A.S*AAT*QS*PMMQMAS*GNGASDR.B	2	15
Q9JLV1	A.S*AAT*QS*PMMQMAS*GNGASDR.B	5	15
Q9JLV1	A.S*AAT*QS*PMMQMAS*GNGASDR.B	7	15
Q9JLV1	A.S*AAT*QS*PMMQMAS*GNGASDR.B	14	15
Q8CHI8	A.AVTSVT*ASAVVT*TNLTPVQTPTR.B	2638	15
Q8CHI8	A.AVTSVT*ASAVVT*TNLTPVQTPTR.B	2644	15
Q8BH57	A.TLIS*ASSDTT*VK.B	92	15
Q8BH57	A.TLIS*ASSDTT*VK.B	98	15
Q8K0L9	A.QT*ETLTSNLR.B	480	15
Q62130	A.WNDIGSVT*HS*K.B	261	15
Q62130	A.WNDIGSVT*HS*K.B	263	15
Q8K0L9	A.GVLQQPSVNTS*IGQPLPSTQLYLR.B	465	15
Q8VHR5	A.S*ISQSISGQK.B	585	15
Q8C2Q3	A.AQPSVS*LGAAYR.B	244	15
Q8C2Q3	A.AQPSVS*LGAPYR.B	280	15
O88532	A.AGYSQGATQYT*QAQQAR.B	202	15
Q69ZX8	A.SKT*SEDISQASK.B	460	15
P59644	A.PSPAPLGSVLTPT*SR.B	163	15
O88737	A.EEPFS*T*T*APAVIK.B	2316	15
O88737	A.EEPFS*T*T*APAVIK.B	2317	15
O88737	A.EEPFS*T*T*APAVIK.B	2318	15
Q14BI2	A.ALCPNT*T*R.B	403	15
Q14BI2	A.ALCPNT*T*R.B	404	15
Q61191	A.SGTVTVAQQAQVVT*T*VVGGVT*K.B	651	15
Q61191	A.SGTVTVAQQAQVVT*T*VVGGVT*K.B	652	15
Q61191	A.SGTVTVAQQAQVVT*T*VVGGVT*K.B	658	15
Q9QX47	A.ILDSFTAAPVPMS*T*AALK.B	250	15
Q9QX47	A.ILDSFTAAPVPMS*T*AALK.B	251	15
Q9QYX7	A.VS*TGEVMDYSSKT*T*GPYPETR.B	2960	15
Q9QYX7	A.VS*TGEVMDYSSKT*T*GPYPETR.B	2971	15
Q9QYX7	A.VS*TGEVMDYSSKT*T*GPYPETR.B	2972	15
Q9D824	A.MGLEVIPVTST*TNK.B	206	15
O88737	A.GLAGPT*TVPAT*K.B	2940	15
O88737	A.GLAGPT*TVPAT*K.B	2945	15
O88466	A.YKDGVPVS*VAETQTVISIK.B	1498	15
Q61191	A.T*VAVTPGTT*T*LPATVK.B	579	15
Q61191	A.T*VAVTPGTT*T*LPATVK.B	587	15
Q61191	A.T*VAVTPGTT*T*LPATVK.B	588	15
Q8K2K6	A.APVGSVVS*VPSHSSASSDK.B	362	15
O88737	A.HS*YSLGFADGR.B	2027	15
Q3U0M1	A.EAIS*YYS*K.B	332	15
Q3U0M1	A.EAIS*YYS*K.B	335	15
Replicate 2
proteins	sequence	O-GlcNAc site	quantification ratio (NTG/SOD1-G93A)
Q08093	A.CASQVGMT*APGTR.B	222	0.07
Q8BH05	A.NSITLVS*EQDRIPK.B	57	0.07
Q7TQK0	A.ERS*GS*LK.B	502	0.07
Q7TQK0	A.ERS*GS*LK.B	504	0.07
D3YXK2	A.S*GSRGT*ER.B	577	0.07
D3YXK2	A.S*GSRGT*ER.B	582	0.07
O88492	A.GVVQGGLDTT*K.B	255	0.07
Q61526	A.NLNVTS*LGFRSLK.B	440	0.07
P70191	A.GEFDS*LLQWPFR.B	472	0.07
Q61476	A.PSTVKVPAT*QHEPDT*TTR.B	341	0.07
Q61476	A.PSTVKVPAT*QHEPDT*TTR.B	347	0.07
Q920R0	A.LSLPGLLS*QVSPRLLR.B	483	0.07
Q9Z1K7	A.DS*SCQT*RTR.B	1465	0.07
Q9Z1K7	A.DS*SCQT*RTR.B	1469	0.07
Q8VDP3	A.LIRLS*SLERLR.B	793	0.07
P02468	A.VNS*SLHSQISR.B	1106	0.07
P20152	A.SYVTTS*TR.B	34	0.08
P20152	A.SYVTTS*TR.B	34	0.09
P14602	A.PLPAATAEGPAAVT*LAAPAFSR.B	71	0.1
P20152	A.SYVTT*STR.B	33	0.11
Q8R366	A.LQAQDSGFYECYTPSTDTQYLGNYS*AK.B	139	0.13
P20060	A.TQVFGPVDPT*VNTTYAFFNTFFK.B	304	0.13
O88492	A.GAVQGGLDTT*K.B	354	0.14
P14602	A.PLPAAT*AEGPAAVTLAAPAFSR.B	63	0.15
P14602	A.AVT*QSAEITIPVTFEAR.B	178	0.16
P02468	A.VNS*SLHSQISR.B	1106	0.16
P18242	A.YYHGELSYLNVT*R.B	263	0.17
Q80TH2	A.LVPAVT*R.B	1068	0.17
Q63912	A.QNIT*YLLK.B	236	0.18
Q61827	A.VAT*TSVITIVK.B	133	0.19
P20060	A.TQVFGPVDPT*VNTTYAFFNTFFK.B	304	0.22
Q6NXI6	A.EKPVEKPAVST*GVPTK.B	418	0.25
P20152	A.TYSLGSALRPSTS*R.B	49	0.26
Q8R366	A.IGPGEPLELLCNVS*GALPPPGR.B	327	0.27
P20152	A.TYSLGSALRPSTS*R.B	49	0.29
P10605	A.QNT*TWQAGR.B	39	0.29
Q8CI51	A.EVVKPVPIT*SPAVS*K.B	110	0.31
Q8CI51	A.EVVKPVPIT*SPAVS*K.B	115	0.31
Q80V42	A.S*VAQNYSSITHLHSIGK.B	34	0.38
Q8CC35	A.YT*TNAPGGFR.B	752	0.39
Q3TN34	A.VPTVVTVPTS*K.B	456	0.4
P23927	A.TIPIT*REEKPAVAAAPK.B	162	0.4
P20060	A.LLYISAEDFSIDHS*PNSTAGPSCSLLQEAFR.B	61	0.41
Q8CI51	A.EVVKPVPIT*SPAVSK.B	110	0.41
Q8CI51	A.EVVKPVPITSPAVS*K.B	115	0.44
Q8CI51	A.EVVKPVPITSPAVS*K.B	115	0.44
Q8BYI9	A.IGS*YNGTAGDSLSYHQGR.B	1259	0.44
Q810U3	A.YVPFNGT*K.B	868	0.46
Q80V42	A.SVAQNYS*SITHLHSIGK.B	40	0.46
Q8VBW1	A.GLTTLTPVS*ESSK.B	628	0.49
Q8VBW1	A.GLT*TLTPVSESSK.B	622	0.49
Q3TN34	A.FFQT*PPSAPAPASAPAPAPTSK.B	428	0.5
Q3TN34	A.VT*TVVNAPTSK.B	514	0.5
Q3TN34	A.VPNVVTAPTS*K.B	467	0.51
Q3TN34	A.VPTVVSAPTS*K.B	489	0.52
Q8BYI9	A.IGS*YNGTAGDSLSYHQGR.B	1259	0.52
Q8BUV3	A.DT*ASLSTTPSESPR.B	260	0.54
P02468	A.T*LAGENQTALEIEELNR.B	1216	0.55
Q68FH0	A.AQSPSYVTS*TGVSPSR.B	226	0.58
P12960	A.GTEWLVNS*SR.B	458	0.6
P14873	A.TT*EAAATAVGTAATTAAVVAAAGIAASGPVK.B	789	0.62
Q9JMD0	A.PLFPSAGQMGTPVT*SSSTASSNSESLSASSK.B	282	0.62
Q80YN3	A.SSEGIPRS*EESNVK.B	504	0.63
Q8BMB0	A.TT*SGSIITVVPK.B	499	0.66
Q8BMB0	A.T*TSGSIITVVPK.B	498	0.66
Q3TVI8	A.S*PNDSEAWHQK.B	453	0.69
O35114	A.NQS*VGDPNVDLIR.B	124	0.69
Q61191	A.S*GTVTVAQQAQVVTTVVGGVTK.B	638	0.71
P83741	A.DGTEGHVTAT*SSGAGVVK.B	1843	0.73
Q61191	A.TAAAQVGTSVSSAANT*STRPIITVHK.B	627	0.73
Q99K90	A.VVVT*QPNTK.B	456	0.75
Q6NS59	A.EYHVAVS*SDTIK.B	749	0.75
Q8VCF0	A.VT*TGGNQTGPNSSIR.B	373	0.77
Q640R3	A.S*TTEPGPPGYSVSPPVPGR.B	333	0.77
Q8BL65	A.TSSPSSAGSVSLGHYT*PTSR.B	378	0.8
Q8BL65	A.TSSPSSAGSVSLGHYTPTS*R.B	381	0.8
Q9DBR7	A.RQDDLISCSVPS*TTSTPTVTSAAGLQR.B	569	0.8
P50429	A.SHGLWNNT*VFIFSTDNGGQTR.B	294	0.8
Q61191	A.TAAAQVGTSVS*SAANTSTRPIITVHK.B	622	0.81
P70232	A.VDVMNS*TLVK.B	823	0.81
Q8BYI9	A.GT*NESEASSTQFTTEIDAPK.B	580	0.83
O09126	A.AANYT*SSLNLPDK.B	381	0.83
Q91Z96	A.ANS*TAATSSVLTIQSSATPVK.B	375	0.83
Q8R332	A.PATGFTLGGTS*AGTAATTSASTTGFSLGFSK.B	82	0.86
Q80YN3	A.SSEGIPRS*EESNVK.B	504	0.86
O09117	A.ETSLHSPSNTSASHSQGGGPPTS*GM.B	259	0.86
Q68FH0	A.GLYPGSS*KPSPIYISSYSSPAR.B	1087	0.86
Q9JIA1	A.ATQLFT*NQTDIPNMEDVYAVK.B	421	0.88
Q9DBR7	A.DSAPTAVTIPVAPT*VVNAAAPSTTTLTTTTAGTVSEVR.B	637	0.88
Q9Z2D6	A.GGSLESDGCPKEPAKT*QPMVATTTTVAEK.B	434	0.89
Q80U93	A.HGAPGPSHT*VAAPQAAAAAALR.B	1091	0.9
P83741	A.FQVT*TTANK.B	1944	0.91
Q8K3Z9	A.S*SGVSQAEQSVSTPASTASSPTPK.B	649	0.93
Q68FH0	A.AQSPSYVT*STGVSPSR.B	225	0.93
Q8BMB0	A.VIIVT*TSPSSTFVPNILSK.B	246	0.94
Q3TVI8	A.S*PNDSEAWHQK.B	453	0.95
Q6ZQ08	A.APLAGQVNTMVT*T*STTTTVAK.B	1040	0.95
Q6ZQ08	A.APLAGQVNTMVT*T*STTTTVAK.B	1041	0.95
Q9ERU9	A.SVFT*TAASELANK.B	1137	0.97
Q9R1E0	A.TT*THSWVSG.B	645	0.97
Q9ERU9	A.S*VFTTAASELANK.B	1134	0.97
O88735	A.T*SAGTTDPEEATR.B	452	0.98
O88737	A.EVGMTFSQGPGS*PATTASPTR.B	1391	1.01
Q9Z2D6	A.EPAKT*QPMVATTTTVAEK.B	434	1.01
Q501J7	A.T*LPAAPASANTAATTTAPAK.B	231	1.05
Q9QYC0	A.AAVVT*SPPPTTAPHK.B	11	1.06
Q8BFW7	A.S*TGEPLGHVPAR.B	11	1.06
Q61191	A.T*AAAQVGTSVSSAANTSTRPIITVHK.B	612	1.07
Q3UH68	A.FTATVETT*IAR.B	506	1.08
Q8BFR4	A.TPMT*NSSIR.B	270	1.09
Q9QYE6	A.APVSPSSPSGVS*SVNTSVTTTK.B	158	1.09
Q6PB44	A.PAT*TTVDSVQAPISSHTAPR.B	880	1.09
P48678	A.AAGGAGAQVGGS*ISSGSSASSVTVTR.B	611	1.1
P48678	A.AAGGAGAQVGGSIS*SGSSASSVTVTR.B	613	1.1
Q9DBR7	A.DSAPTAVTIPVAPTVVNAAAPST*TTLTTTTAGTVSEVR.B	646	1.12
P08113	A.HNNDT*QHIWESDSNEFSVIADPR.B	219	1.13
O08579	A.SSLGLSYYPTSS*TSSVSSSSSSPSSWLTR.B	187	1.13
Q9Z2D6	A.T*QPMVATTTTVAEK.B	434	1.14
P18242	A.YYHGELSYLNVT*R.B	263	1.14
Q8BJM5	A.T*PVTSTPAKPSSPPPEFSFNTPGK.B	371	1.15
P11438	A.AFNIS*PNDTSSGSCGINLVTLK.B	250	1.16
Q8BJM5	A.T*PVTSTPAK.B	371	1.16
Q8BJM5	A.TPVT*STPAK.B	374	1.16
Q61191	A.T*VAVTPGTTTLPATVK.B	579	1.16
Q8CHP6	A.S*AGQTQSLTICHNK.B	234	1.17
Q61191	A.TIPMSAIIT*QAGATGVTSSPGIK.B	779	1.17
Q8CHP6	A.SAGQT*QSLTICHNK.B	238	1.17
Q80V42	A.SVAQNYS*SITHLHSIGK.B	40	1.17
P08113	A.HNNDT*QHIWESDSNEFSVIADPR.B	219	1.18
Q9DBR7	A.RQDDLISCSVPSTTSTPTVT*SAAGLQR.B	577	1.18
Q8BJM5	A.TPVT*STPAKPSSPPPEFSFNTPGK.B	374	1.18
Q501J7	A.SVS*STSGSTTVTSAATTAATDMTK.B	192	1.18
Q8BJM5	A.TPVTS*TPAKPSSPPPEFSFNTPGK.B	375	1.18
Q501J7	A.SVSS*TSGSTTVTSAATTAATDMTK.B	193	1.18
Q9DBR7	A.DSAPTAVTIPVAPTVVNAAAPS*TTTLTTTTAGTVSEVR.B	645	1.18
Q9QYC0	A.YSDVEVPAS*VTGHSFASDGDSGTCSPLR.B	415	1.18
Q9DBR7	A.RQDDLISCSVPSTTSTPT*VTSAAGLQR.B	575	1.18
Q8BMB0	A.AVVPVS*K.B	192	1.21
P08113	A.HNNDT*QHIWESDSNEFSVIADPR.B	219	1.21
Q9DBR7	A.EKDSAPTAVTIPVAPTVVNAAAPS*TTTLTTTTAGTVSEVR.B	645	1.21
Q8BJS4	A.ALS*PNSTISSAPK.B	648	1.22
O35927	A.SLSQSQGDPLPPAHT*GTFR.B	447	1.24
Q61548	A.S*S*PATTVTSPNSTPAK.B	305	1.25
Q61548	A.S*S*PATTVTSPNSTPAK.B	306	1.25
Q8CHS8	A.PVAPSFGILSSLPLPVPT*TESSASVNQNGFGYK.B	208	1.25
P50429	A.GFDTYFGYLLGSEDYYTHEACAPIES*LNGTR.B	187	1.26
Q8BL65	A.TSSPSSAGSVSLGHYTPT*SR.B	380	1.26
O35927	A.T*STAPSSPGVDSVPLQR.B	452	1.26
Q9DBR7	A.DSAPTAVTIPVAPTVVNAAAPS*TTTLTTTTAGTVSEVR.B	645	1.27
Q8CG79	A.ENLPVSPDGNLPQQAVS*APSR.B	339	1.28
O88532	A.QQEAPPPPPPAT*TQNYQDSYSYVR.B	135	1.29
Q6NXI6	A.ASPCAPPSVPTT*AAPPLPK.B	442	1.31
Q99LI8	A.AEPTPLAS*SAPPAGSLYSSPVNSSAPLAEDIDPELAR.B	299	1.31
Q99LI8	A.AEPTPLAS*SAPPAGSLYSSPVNSSAPLAEDIDPELAR.B	299	1.31
Q9DBG5	A.ELVS*STVSGAQEMVSSSVSSAK.B	126	1.31
Q501J7	A.S*VSSTSGSTTVTSAATTAATDMTK.B	190	1.32
Q8CHI8	A.LASPVAPGTLTT*SGGSAPAQVVHTQQR.B	2595	1.33
O35927	A.S*YSTSSPINIVVSSAGLSPIR.B	307	1.33
O35927	A.SYSTSSPINIVVS*SAGLSPIR.B	319	1.34
O35927	A.SYST*SSPINIVVSSAGLSPIR.B	310	1.34
O35927	A.S*YSTSSPINIVVSSAGLSPIR.B	307	1.34
Q99NH0	A.QLFVT*VVK.B	1997	1.35
Q61191	A.APVT*VTSLPASVR.B	515	1.36
Q8CHP6	A.S*AGQTQSLTICHNK.B	234	1.37
Q8CHP6	A.SAGQT*QSLTICHNK.B	238	1.37
Q6RHR9	A.IATITT*THAPSQQGTQETR.B	1093	1.38
O70305	A.KPGGGLLSSPGAAPASAAVT*SASVVPAPAAPVASSSAAAGGGR.B	186	1.39
Q05BC3	A.EVVVPVT*K.B	126	1.4
Q9Z2D6	A.EPAKT*QPMVATTTTVAEK.B	434	1.42
Q61330	A.NES*TVTGYK.B	944	1.43
P14873	A.TTEAAATAVGTAATT*AAVVAAAGIAASGPVK.B	802	1.44
P14873	A.TTEAAAT*AVGTAATTAAVVAAAGIAASGPVK.B	794	1.44
Q3TLH4	A.MEDTLVNNVPLPNT*LPLPK.B	2173	1.44
Q3UHK8	A.AS*NYNVPLSSTAQSTSAR.B	1614	1.45
Q8CHP6	A.SAGQT*QSLTICHNK.B	238	1.45
P08113	A.TDDEVVQREEEAIQLDGLNAS*QIR.B	64	1.46
Q61548	A.S*SPATT*VTSPNSTPAK.B	305	1.46
Q61548	A.S*SPATT*VTSPNSTPAK.B	310	1.46
Q61191	A.T*VAVTPGTTT*LPATVK.B	579	1.46
Q61191	A.T*VAVTPGTTT*LPATVK.B	588	1.46
Q8CHI8	A.LAS*PVAPGTLTTSGGSAPAQVVHTQQR.B	2586	1.47
Q68FH0	A.GLYPGS*SKPSPIYISSYSSPAR.B	1086	1.47
Q99NH0	A.LKVEEEPEVLTEPPS*ATTTTTIGISATWTTLAGSHGK.B	1531	1.48
Q61191	A.T*IPMSAIITQAGATGVTSSPGIK.B	771	1.48
Q9R1Q9	A.LNAS*LPALLLIR.B	166	1.48
Q571G4	A.LGAQT*PVTISANQIILNK.B	106	1.48
Q7TQH0	A.S*TSTPTSPGPR.B	681	1.49
P58871	A.LACS*EAPTDVSK.B	260	1.5
Q6PD26	A.IYNAS*ELPVR.B	372	1.52
Q05186	A.VVRPDSELGERPPEDNQS*FQYDHEAFLGK.B	49	1.52
Q61548	A.S*SPATTVTSPNSTPAK.B	305	1.52
P14873	A.T*TEAAATAVGTAATTAAVVAAAGIAASGPVK.B	788	1.52
Q9DAM7	A.T*AVTTVPSMGIGLVK.B	69	1.53
P83741	A.TLSPETITVAPAVGPLSTMSSTTVT*EAGTR.B	1825	1.53
P83741	A.TLSPETIT*VAPAVGPLSTMSSTTVTEAGTR.B	1808	1.53
O88737	A.PGGTPGAPAS*QPGAEGESVFSK.B	3902	1.54
Q9DAU1	A.VVMDIPYELWNET*SAEVADLKK.B	155	1.54
Q8BL65	A.T*SSESIVSVPASSTSGSPSR.B	278	1.54
Q8VDQ8	A.EHANIDAQSGSQAPNPSTT*ISPGK.B	366	1.55
P14231	A.FHVNYT*QPLVAVK.B	240	1.55
O88737	A.DVESDLASYPPPT*VSSSLTSR.B	3401	1.56
P12960	A.GTEWLVNS*SR.B	458	1.57
Q9D824	A.EAALPST*K.B	229	1.6
Q9QXS1	A.AALAHSEIATT*QAASTK.B	2762	1.6
P08113	A.TDDEVVQREEEAIQLDGLNAS*QIR.B	64	1.6
Q9QXS1	A.AALAHSEIAT*TQAASTK.B	2761	1.6
Q9JKV1	A.SQS*AAVTPSSSTSSAR.B	213	1.61
P59759	A.VS*ASPPPVTASTPAQFTSVSPAVPEFLK.B	207	1.61
Q8CGI1	A.T*ATTAPGFVDTR.B	706	1.61
P08113	A.EEEAIQLDGLNAS*QIR.B	64	1.61
Q8CGI1	A.TAT*TAPGFVDTR.B	708	1.61
Q9JKV1	A.SQSAAVTPSSS*TSSAR.B	221	1.61
Q61330	A.WDPVVPLRNES*TVTGYK.B	944	1.61
P70699	A.LENLS*STESGYTATLTR.B	142	1.62
Q6ZQ08	A.T*VTVTKPTGVSFK.B	1050	1.62
Q99P72	A.TSNPFLVAIHDSEADYVTT*DNLSK.B	510	1.63
Q9QXS1	A.AGVGAPVT*QVTLQSTQR.B	649	1.63
P70365	A.INPSVNPGISPAHGVT*R.B	401	1.64
Q61191	A.SPITIITT*K.B	801	1.66
Q80X50	A.IFT*ASNVSSVPLPAENVTITAGQR.B	280	1.67
Q7TMY8	A.SDDELLDDFFHDQSTAT*SQAGTLSSIPTALTR.B	2635	1.67
Q02614	A.GT*TTNATATSTSTASTAVADAQK.B	231	1.67
O70305	A.KPGGGLLSSPGAAPASAAVT*SASVVPAPAAPVASSSAAAGGGR.B	186	1.68
Q8BXN9	A.ILFRNT*TILLK.B	63	1.68
Q99LD8	A.DFAVSTVPVS*GSSHLR.B	167	1.69
Q80U93	A.SDSSEVSATTPSLPVQPQS*TQASLQTSDPVKK.B	1536	1.69
P14231	A.KFHVNYT*QPLVAVK.B	240	1.7
Q61191	A.S*GT*VTVAQQAQVVTTVVGGVTK.B	638	1.72
Q61191	A.S*GT*VTVAQQAQVVTTVVGGVTK.B	640	1.72
Q62311	A.TT*LTITQPR.B	481	1.72
Q62311	A.T*TLTITQPR.B	480	1.72
Q61191	A.IT*VAPGALER.B	1148	1.72
P59764	A.LISPPVPPRPTQT*ASPAR.B	1806	1.73
Q80U93	A.EPVLVQTT*DSSPSR.B	1557	1.73
Q61191	A.VGLSGPSS*K.B	1224	1.73
Q3TUF7	A.TQVT*AAGPQK.B	721	1.74
P31230	A.LSTPLQTNCT*ASESVVQSPSVATTASPATK.B	91	1.74
Q8C8R3	A.EAVSTAVEEPPTT*QR.B	3185	1.74
Q3TUF7	A.T*QVTAAGPQK.B	718	1.74
Q8VHG2	A.AHPPVT*SAPLSPPQPNDLYK.B	196	1.74
Q02614	A.KGTT*TNATATSTSTASTAVADAQK.B	232	1.74
Q02614	A.KGTT*TNATATSTSTASTAVADAQK.B	232	1.74
P83741	A.TLSPETITVAPAVGPLSTMSSTTVT*EAGTR.B	1825	1.75
Q61207	A.NS*TKEEILAALEK.B	460	1.75
O55042	A.EGVVHGVT*TVAEK.B	53	1.75
P83741	A.TLSPETITVAPAVGPLSTMSSTT*VTEAGTR.B	1823	1.75
Q8CHU3	A.PAASVDPWGVPTT*ASTQSVPK.B	359	1.77
P14231	A.FHVNYT*QPLVAVK.B	240	1.77
Q8CHU3	A.PAASVDPWGVPT*TASTQSVPK.B	358	1.77
Q9Z0F7	A.TVEEAENIVVT*TGVVR.B	91	1.77
Q99NH0	A.TPAPVQSS*SASVLNVNHIK.B	2193	1.78
Q6NXI6	A.EKPVEKPAVS*TGVPTK.B	417	1.78
Q80YR4	A.SVPT*TVAVSSLLAPATNQSSAK.B	563	1.78
Q80YR4	A.S*VPTTVAVSSLLAPATNQSSAK.B	560	1.78
Q61191	A.S*GT*VTVAQQAQVVTTVVGGVTK.B	638	1.8
Q61191	A.S*GT*VTVAQQAQVVTTVVGGVTK.B	640	1.8
Q9ES97	A.VDAPVS*LATGIPCSHPSIPDSFPEQPAFLSK.B	146	1.8
Q61191	A.SGTVTVAQQAQVVT*T*VVGGVTK.B	651	1.8
Q61191	A.SGTVTVAQQAQVVT*T*VVGGVTK.B	652	1.8
P14231	A.FHVNYT*QPLVAVK.B	240	1.81
P83741	A.DGTEGHVT*ATSSGAGVVK.B	1841	1.82
P83741	A.TLSPETITVAPAVGPLST*MSSTTVT*EAGTR.B	1818	1.82
P83741	A.TLSPETITVAPAVGPLST*MSSTTVT*EAGTR.B	1825	1.82
P83741	A.DGTEGHVTATS*SGAGVVK.B	1844	1.82
Q02780	A.SGFS*SPSPSQTSSLGTAFTQHHRPVITGPR.B	355	1.82
P83741	A.TLSPETITVAPAVGPLS*TMSSTT*VTEAGTR.B	1817	1.82
P83741	A.TLSPETITVAPAVGPLS*TMSSTT*VTEAGTR.B	1823	1.82
Q922J3	A.T*ASPLSTAAATMVSSSPATPSNIPHKPSQSTAK.B	144	1.83
Q8BG95	A.GS*ETPQTIAPSTYTSTYLK.B	537	1.83
Q922J3	A.TAS*PLSTAAATMVSSSPATPSNIPHKPSQSTAK.B	146	1.83
Q6NXI6	A.EKPVEKPAVS*TGVPTK.B	417	1.83
A8Y5H7	A.LGQMDT*KGLVR.B	351	1.84
Q80U93	A.SSASVTGEPPLYPTGSDSS*R.B	507	1.85
O88737	A.GDAVGFQEASLAQYS*ATT*AR.B	2096	1.86
O88737	A.GDAVGFQEASLAQYS*ATT*AR.B	2099	1.86
Q8C5L3	A.SLSQGTQLPSHVTPTT*GVPTMSLHTPPSPSR.B	114	1.86
Q9D7N9	A.AGPNGT*LFVVDAYK.B	161	1.87
O88737	A.HSDSGSDSKHDATASSSTT*AAATAR.B	2662	1.88
P46660	A.FSTGGLS*ISGLNPLPNPSYLLPPR.B	413	1.88
Q8CHS8	A.NIT*SLSVADTVSSSTTSYTAAK.B	171	1.88
O88532	A.LGKPIPS*TEPNVVSQATSSTAASASK.B	422	1.88
Q9DBG5	A.T*LTTAAVSTAQPILSK.B	69	1.89
Q9DBG5	A.TLTTAAVS*TAQPILSK.B	76	1.89
P04370	A.T*THYGSLPQK.B	196	1.89
Q9JLV1	A.QCGQMPATATT*AAAQPPTAHGPER.B	163	1.9
Q9DBR7	A.RQDDLISCSVPST*T*STPTVTSAAGLQR.B	570	1.9
Q9DBR7	A.RQDDLISCSVPST*T*STPTVTSAAGLQR.B	571	1.9
O08553	A.GLYDGPVCEVS*VTPK.B	507	1.9
Q9EPN1	A.KPPPGSLAVTT*VGATAAGSGLPTGSTSSIFAAPGATPK.B	1797	1.92
Q9JLQ2	A.S*ALVTSSSSLPSFPSTLSWSR.B	500	1.93
Q5SRX1	A.T*TAGTYSSPPPASYSTLQAPALSVTGPITANSEQIAR.B	187	1.93
Q5SV85	A.QVPFS*ATFSTAK.B	628	1.94
Q9WUF3	A.SSLGCEKS*EEK.B	1196	1.94
Q99P72	A.TSNPFLVAIHDSEADYVTT*DNLSK.B	510	1.95
O88935	A.AS*TAAPVASPAAPSPGSSGGGGFFSSLSNAVK.B	55	1.95
Q9EP53	A.WEPALGEPSSSIPTT*VGSLPSSK.B	1071	1.95
Q6A0A2	A.SLPALTQVPTT*K.B	51	1.97
P59326	A.IGDVT*TSAVK.B	196	1.97
Q7TQD2	A.APVISGVT*K.B	154	1.98
Q61191	A.QPETYHTYTT*NTPTTTR.B	1241	1.98
Q9JKR6	A.AEPPLNAS*AGDQEEK.B	933	2
P14231	A.KFHVNYT*QPLVAVK.B	240	2
P55302	A.VIDLWDLAQS*ANFTEK.B	269	2.01
P55302	A.VIDLWDLAQSANFT*EK.B	273	2.01
O88737	A.HDATAS*SSTTAAATAR.B	2658	2.01
O88737	A.HDATASSST*TAAATAR.B	2661	2.01
Q8K2K6	A.APVGSVVSVPSHS*SASSDK.B	367	2.02
Q8K2K6	A.S*SSADFGTFSTSQSHQTASTVSK.B	291	2.02
P06797	A.AEFAVANDT*GFVDIPQQEK.B	223	2.03
Q8BTJ4	A.S*NYSVIDLTPVAAILPK.B	261	2.03
Q8VD37	A.T*VPATPPR.B	255	2.03
Q7TQH0	A.STSTPTS*PGPR.B	687	2.04
P14231	A.TENLDVIVNIS*DTESWGQHVQK.B	98	2.05
Q9QYX7	A.NQPLMIAPVS*TDNTYAVSHLGSK.B	3920	2.05
Q6NXI6	A.EKPVEKPAVS*T*GVPTK.B	417	2.06
Q6NXI6	A.EKPVEKPAVS*T*GVPTK.B	418	2.06
Q6ZQ08	A.T*VTVTKPTGVSFK.B	1050	2.07
Q571G4	A.T*PTSGPVITK.B	235	2.08
Q8CF89	A.VYPVSVPYS*SAQSTSK.B	393	2.08
Q61207	A.NS*TKEEILAALEK.B	460	2.09
Q9WV92	A.EVPVVHTET*K.B	824	2.1
Q61191	A.VMS*VVQTKPVQTSAVTGQASTGPVTQIIQTK.B	685	2.1
Q3TCN2	A.S*DLNPANGSYPFQALHQR.B	514	2.11
Q6ZQ08	A.APLAGQVNTMVT*T*STTTTVAK.B	1040	2.11
Q6ZQ08	A.APLAGQVNTMVT*T*STTTTVAK.B	1041	2.11
Q9WV92	A.DS*VSAAEVGTGQYATTK.B	468	2.11
P26039	A.LIT*SMRDK.B	1649	2.12
Q9JKR6	A.ENGT*DAVQEEEESPAEGSK.B	598	2.13
O88531	A.FFNDS*IVDPVDSEWFGFYR.B	234	2.13
O88737	A.HSDSGSDSKHDATASSS*TTAAATAR.B	2660	2.14
Q9JLV1	A.VS*SAPIPCPSPSPAPSAVPSPPK.B	372	2.15
Q6A065	A.EINDVAGEIDSVTS*SGTAPSTTVSTAATTPGSAIDTR.B	1318	2.15
Q6A065	A.EINDVAGEIDS*VTSSGTAPSTTVSTAATTPGSAIDTR.B	1315	2.15
Q3TCN2	A.SDLNPANGS*YPFQALHQR.B	522	2.15
O54967	A.T*MPTTQSFASDPK.B	829	2.16
O54967	A.TMPTT*QSFASDPK.B	833	2.16
Q9EPW0	A.SDQQPPVT*R.B	184	2.16
P46660	A.FS*TGGLSISGLNPLPNPSYLLPPR.B	408	2.16
Q62419	A.IT*ASSSFR.B	284	2.17
P08553	A.VS*GSPSSGFR.B	28	2.17
Q6A065	A.EINDVAGEIDSVTS*SGTAPSTTVSTAATTPGSAIDTR.B	1318	2.17
P59326	A.IGDVTTS*AVK.B	198	2.18
P59326	A.IGDVTT*SAVK.B	197	2.18
P83741	A.QPIAVSS*MPQQIGVPTSSLTQVVHSAGR.B	1230	2.19
P59759	A.VSAS*PPPVTASTPAQFTSVSPAVPEFLK.B	209	2.19
Q62441	A.T*DAPTPGSNSTPGLRPVPGKPPGVDPLASSLR.B	330	2.2
P0C090	A.TPVSSTLPVAT*QSPTPPSPLFSVDFR.B	799	2.2
Q62261	A.DDEEMNTWIQAISSAIS*SDKHDTSASTQSTPASSR.B	2306	2.2
Q8C5L3	A.S*LSQGTQLPSHVTPTTGVPTMSLHTPPSPSR.B	99	2.21
P12960	A.YIITWDHVVALS*NESTVTGYK.B	934	2.21
O88737	A.HDATASSSTT*AAATAR.B	2662	2.22
P12960	A.YIITWDHVVALS*NESTVTGYK.B	934	2.22
P83741	A.QPIAVSSMPQQIGVPTS*SLTQVVHSAGR.B	1240	2.22
O88737	A.HDATAS*SSTTAAATAR.B	2658	2.22
Q922J3	A.TASPLST*AAATMVSSSPATPSNIPHKPSQSTAK.B	150	2.24
Q69ZR2	A.LAPGYDPDTVASPKPVS*STVSGTTQSWSSLVK.B	1355	2.24
Q80Z38	A.T*EGALQISAAPEPAVAPGR.B	980	2.25
Q6RHR9	A.IAT*ITTTHAPSQQGTQETR.B	1090	2.26
Q501J7	A.S*VS*STSGSTTVTSAATTAATDMTK.B	190	2.26
Q501J7	A.S*VS*STSGSTTVTSAATTAATDMTK.B	192	2.26
Q501J7	A.S*VSSTSGST*TVTSAATTAATDMTK.B	190	2.26
Q501J7	A.S*VSSTSGST*TVTSAATTAATDMTK.B	198	2.26
Q9JHE3	A.NFS*GYYIGVGR.B	76	2.27
Q62261	A.HDTSASTQSTPASS*R.B	2323	2.27
Q80Z38	A.SPEVMST*VSGTR.B	1292	2.28
O88935	A.LPS*PTAAPQQSASQATPVTQGQGR.B	510	2.29
P42227	A.FICVTPT*TCSNTIDLPMSPR.B	716	2.29
O88737	A.EVGMTFSQGPGSPATT*ASPTR.B	1395	2.3
O88737	A.LQPQSQPTT*R.B	3822	2.3
Q62261	A.DDEEMNTWIQAISSAISSDKHDTSASTQSTPASS*R.B	2323	2.3
Q9DBG5	A.TLT*TAAVSTAQPILSK.B	71	2.3
Q9Z2H5	A.DVLTS*TYGATAETLSTSTTTHVTK.B	792	2.3
Q61191	A.YDIPAT*AATATSPTPNPVPSVPANPPK.B	405	2.31
Q8K2K6	A.APVGSVVSVPSHS*SASSDK.B	367	2.32
Q9QYX7	A.QTT*ANEVYR.B	2687	2.33
Q9Z2H5	A.DVLTSTYGATAET*LSTSTTTHVTK.B	800	2.33
O88737	A.VPTNYEVIGSPAVT*MSSAPPETGYSGPAVSGSYEQGK.B	3179	2.33
Q69ZR2	A.LAPGYDPDTVASPKPVS*STVSGTTQSWSSLVK.B	1355	2.33
Q9Z2H5	A.DVLTS*TYGATAETLSTSTTTHVTK.B	792	2.33
O88737	A.SPSTSSTIHSYGQPPTT*ANYGSQTEELPHAPSGPPGSGR.B	1430	2.35
Q7M6Y3	A.SSGDVHLPIAS*DVSTFTTR.B	453	2.35
Q9Z0F7	A.TKEQANAVS*EAVVSSVNTVANK.B	67	2.35
Q9WV92	A.EVPVVHT*ETK.B	822	2.35
Q9QYX7	A.DYMSDSEVSST*RPSR.B	3770	2.35
Q99NH0	A.IGSSAPTT*T*AANSSLMGIK.B	1821	2.35
Q99NH0	A.IGSSAPTT*T*AANSSLMGIK.B	1822	2.35
Q99NH0	A.IGSSAPT*TT*AANSSLMGIK.B	1820	2.35
Q99NH0	A.IGSSAPT*TT*AANSSLMGIK.B	1822	2.35
Q8C0S4	A.SQSPSVRPS*ER.B	613	2.36
Q62261	A.HDTSASTQSTPASS*R.B	2323	2.36
Q8C0S4	A.SQSPS*VRPSER.B	609	2.36
Q9QXE7	A.LAQQQANAAAAAAAAAAT*ATSTAATTPAAAAQQNPPK.B	120	2.37
O88531	A.NYS*IFLADINQER.B	199	2.37
Q8R332	A.PATGFTLGGTSAGTAATT*S*ASTTGFSLGFSK.B	89	2.37
Q8R332	A.PATGFTLGGTSAGTAATT*S*ASTTGFSLGFSK.B	90	2.37
Q62523	A.PHVQPQPVS*SANTQPR.B	237	2.37
Q6PD31	A.S*SESQTDVSVSNLNLVDK.B	827	2.39
Q9QY76	A.IIPTS*ASK.B	144	2.4
Q8BYK6	A.IGGDLTAAVT*K.B	205	2.4
Q80U93	A.LGELLFPSS*LAGETLGSFSGLR.B	1337	2.4
Q9QYX7	A.NQPLMIAPVS*TDNTYAVSHLGSK.B	3920	2.4
Q8C0T5	A.S*ISSDGRPLER.B	1114	2.41
P83741	A.KFSAPGQLCVPMTSNLGGST*PISAASATSLGHFTK.B	2298	2.41
P0C090	A.VGVNSTVT*T*TAGNVISVIGSTETTGK.B	470	2.41
P0C090	A.VGVNSTVT*T*TAGNVISVIGSTETTGK.B	471	2.41
Q9EPN1	A.KPPPGSLAVT*TVGATAAGSGLPTGSTSSIFAAPGATPK.B	1796	2.42
Q6A065	A.EINDVAGEIDSVTSSGTAPST*TVSTAATTPGSAIDTR.B	1325	2.42
Q6A065	A.EINDVAGEIDSVT*SSGTAPSTTVSTAATTPGSAIDTR.B	1317	2.43
Q99JX3	A.VPT*TVEDR.B	425	2.43
Q6A058	A.VAAAT*EATETPR.B	366	2.44
Q9Z0F7	A.EQANAVS*EAVVSSVNTVANK.B	67	2.45
Q9QYX7	A.DYMSDSEVSST*RPSR.B	3770	2.45
Q05BC3	A.KEVVVPVT*K.B	126	2.47
O88737	A.LVWQQSS*QEAPIMVITLASDASSQTR.B	1554	2.47
P70392	A.IGALDLT*NSSSSSSPTTTTHSPAASPPPHTAVLESAPADK.B	760	2.48
Q8BYB9	A.FLSYNVT*R.B	375	2.48
Q9DBR7	A.RQDDLISCSVPST*T*STPTVTSAAGLQR.B	570	2.5
Q9DBR7	A.RQDDLISCSVPST*T*STPTVTSAAGLQR.B	571	2.5
P70392	A.IGALDLT*NSSSSSSPTTTTHSPAASPPPHTAVLESAPADK.B	760	2.52
Q61191	A.T*VAVTPGT*TTLPATVK.B	579	2.52
Q61191	A.T*VAVTPGT*TTLPATVK.B	586	2.52
Q61191	A.T*VAVTPGTT*TLPATVK.B	579	2.52
Q61191	A.T*VAVTPGTT*TLPATVK.B	587	2.52
O88737	A.VSPAIHIT*AATDPK.B	2700	2.53
Q62441	A.T*DAPTPGSNSTPGLRPVPGKPPGVDPLASSLR.B	330	2.54
Q9QYX7	A.T*VVTMDESTSNVVTK.B	2836	2.54
O88737	A.GPPPAATELAQNGQYWPPLT*HAAFIAVAGTEGPGQPR.B	2514	2.55
Q61191	A.QPETYHTYTT*NTPTTTR.B	1241	2.55
Q9Z2H5	A.GAAAMIPGPQT*VATEIR.B	773	2.55
P14231	A.T*ENLDVIVNISDTESWGQHVQK.B	88	2.56
O70305	A.ASETSPSFS*K.B	745	2.56
O88737	A.VPTNYEVIGSPAVT*MSSAPPETGYSGPAVSGSYEQGK.B	3179	2.56
O88737	A.EEPFST*TAPAVIK.B	2317	2.56
O88737	A.EEPFSTT*APAVIK.B	2318	2.57
Q61191	A.VMSVVQTKPVQT*SAVTGQASTGPVTQIIQTK.B	694	2.57
Q9D824	A.MGLEVIPVTST*TNK.B	206	2.58
Q69ZI1	A.IGVFPGNYVAPVT*R.B	512	2.6
Q8BHL3	A.AGSHLVVEPGPPVTT*ATSAPVELVAPGEAR.B	44	2.62
P0C090	A.VPVYPQHS*ESIQYFQDPR.B	592	2.62
Q8BHL3	A.AGSHLVVEPGPPVT*TATSAPVELVAPGEAR.B	43	2.62
Q8CDG3	A.TEPPVFTAAS*SNSELIR.B	1075	2.63
Q69ZR2	A.PVS*STVSGTTQSWSSLVK.B	1355	2.63
Q8K212	A.LAQATSSSSSTSAAAASSS*SSSTSTSMAVAVASGSAPPGGPGPGR.B	66	2.64
O88737	A.VSPAIHIT*AATDPK.B	2700	2.65
O88737	A.SPSTSSTIHSYGQPPTT*ANYGSQTEELPHAPSGPPGSGR.B	1430	2.66
Q8K212	A.LAQATSSSSSTSAAAAS*SSSSSTSTSMAVAVASGSAPPGGPGPGR.B	64	2.66
O88737	A.SPSTSSTIHSYGQPPT*TANYGSQTEELPHAPSGPPGSGR.B	1429	2.66
Q69ZI1	A.VS*MSTAGQASR.B	524	2.67
Q9Z0F7	A.TKEQANAVS*EAVVSSVNTVANK.B	67	2.68
Q9Z0F7	A.TKEQANAVSEAVVS*SVNTVANK.B	72	2.68
Q61191	A.QPETYHT*YTTNTPTTTR.B	1238	2.68
Q9QYX7	A.QISAVQPS*IINLSAASSLGTPVTMDSK.B	2702	2.7
Q61191	A.VMTS*GTGAPAK.B	806	2.72
Q61191	A.VMT*SGTGAPAK.B	805	2.72
Q9QYC0	A.AAVVTSPPPTT*APHK.B	17	2.73
Q61191	A.VT*GPQATTGTPLVTMR.B	490	2.73
Q6PH08	A.T*ISNLEGSPSR.B	7	2.73
Q9Z0F7	A.EQANAVSEAVVS*SVNTVANK.B	72	2.73
Q9Z2H5	A.DFMT*TPPCITTETISTTMENSLK.B	740	2.74
Q80WC7	A.TLLGDPVPS*LSDPASTSSQPGSQSQAR.B	186	2.75
O88935	A.LPSPTAAPQQSASQATPVT*QGQGR.B	526	2.75
Q8BHL3	A.AGSHLVVEPGPPVT*TATSAPVELVAPGEAR.B	43	2.75
P14231	A.FLEPYNDS*IQAQK.B	120	2.76
Q6RHR9	A.IATIT*TTHAPSQQGTQETR.B	1092	2.76
Q8K3Z9	A.SSGVSQAEQSVST*PAST*ASSPTPK.B	661	2.79
Q8K3Z9	A.SSGVSQAEQSVST*PAST*ASSPTPK.B	665	2.79
O35927	A.SYSTSSPINIVVS*S*AGLSPIR.B	319	2.79
O35927	A.SYSTSSPINIVVS*S*AGLSPIR.B	320	2.79
Q8K3Z9	A.SSGVSQAEQSVSTPAS*T*ASSPTPK.B	664	2.79
Q8K3Z9	A.SSGVSQAEQSVSTPAS*T*ASSPTPK.B	665	2.79
Q8K021	A.MPNVPNT*QPAIMKPTEEHPAYTQITK.B	59	2.8
Q7TSJ2	A.PVQIPATS*QPSQPVLGVPK.B	182	2.8
Q7TSJ2	A.RGDHPWIPKPVQIPATS*QPSQPVLGVPK.B	182	2.83
Q8BZH4	A.TVPVS*SNDAPSGTLQEAAALTSTDPLPVFLYPPVQR.B	700	2.85
Q9QYX7	A.T*TETLTDSPSSAAATSK.B	702	2.85
O88737	A.GDAVGFQEASLAQYSATT*AR.B	2099	2.87
Q7TSJ2	A.RGDHPWIPKPVQIPATSQPS*QPVLGVPK.B	185	2.88
O88737	A.LVWQQSS*QEAPIMVITLASDASSQTR.B	1554	2.9
Q8R1X6	A.IQPEEKPVEVSPAVT*R.B	478	2.9
O88737	A.HDATASS*STTAAATAR.B	2659	2.9
Q68FF7	A.MPS*TAAASSNLSSPVTVR.B	410	2.9
O88935	A.LPSPTAAPQQSASQATPVT*QGQGR.B	526	2.91
Q6NXI6	A.EKPVEKPAVS*T*GVPTK.B	417	2.91
Q6NXI6	A.EKPVEKPAVS*T*GVPTK.B	418	2.91
P83741	A.FS*APGQLCVPMTSNLGGSTPISAASATSLGHFTK.B	2281	2.93
Q61191	A.VMTSGT*GAPAK.B	808	2.93
Q6ZQ08	A.APLAGQVNT*MVT*T*STTTTVAK.B	1037	2.93
Q6ZQ08	A.APLAGQVNT*MVT*T*STTTTVAK.B	1040	2.93
Q6ZQ08	A.APLAGQVNT*MVT*T*STTTTVAK.B	1041	2.93
Q61191	A.TIPMSAIIT*QAGATGVT*SSPGIK.B	779	2.94
Q61191	A.TIPMSAIIT*QAGATGVT*SSPGIK.B	787	2.94
P29341	A.VANT*STQTMGPR.B	485	2.94
P08551	A.LSFT*SVGSITSGYSQSSQVFGR.B	404	2.94
Q9QYX7	A.VS*TGEVMDYSSK.B	2960	2.94
P08551	A.LSFTS*VGSITSGYSQSSQVFGR.B	405	2.94
Q9WV69	A.TLGIIS*QASTPR.B	110	2.95
O88737	A.HDATASSST*T*AAATAR.B	2661	2.95
O88737	A.HDATASSST*T*AAATAR.B	2662	2.95
Q9QYX7	A.T*VVTMDESTSNVVTK.B	2836	2.95
Q8K0L9	A.QT*ETLTSNLR.B	480	2.96
Q7TSJ2	A.NQSPVVPAST*KDQSFPTPAPR.B	705	2.97
Q7TSJ2	A.RGDHPWIPKPVQIPATS*QPSQPVLGVPK.B	182	2.97
O88737	A.AT*AEFSTQTPSLTLSSDIPR.B	1506	2.98
O88737	A.ATAEFSTQTPSLT*LSSDIPR.B	1517	2.98
Q921C5	A.VAADGES*R.B	98	2.99
Q9QYX7	A.TTGPYPET*R.B	2978	2.99
O88737	A.GLPS*SASDMSLQTEEQWEAGR.B	2541	2.99
Q9QYX7	A.T*TGPYPETR.B	2971	2.99
O88935	A.PAKPQLAQKPSQDVPPPIT*AAAGGPPHPQLNK.B	650	3.01
Q9Z0F7	A.ENVVQSVTS*VAEK.B	54	3.03
P20357	A.VTGGQTIQVETS*SESPFPAK.B	787	3.04
O88737	A.IS*SVPGTSR.B	1649	3.06
O88737	A.DSTPTASES*QR.B	3260	3.1
Q62261	A.DDEEMNTWIQAISSAISSDKHDTSASTQSTPASS*R.B	2323	3.1
P28652	A.QT*TAPATMSTAASGTTMGLVEQAK.B	320	3.1
Q8K2K6	A.SSSADFGTFS*TSQSHQTASTVSK.B	300	3.1
O88737	A.S*VTDTALPGQSSGPFYSPR.B	1932	3.11
Q8R1X6	A.IQPEEKPVEVSPAVT*R.B	478	3.15
Q9QYX7	A.SCTAQQPATT*LPEDR.B	2890	3.16
Q91ZU6	A.S*ESNSSITATQPTLAK.B	7184	3.17
O88935	A.TGPPTT*QQPR.B	618	3.17
Q9QYX7	A.IT*STYEVIR.B	3903	3.18
P59326	A.IGDVT*TS*AVK.B	196	3.18
P59326	A.IGDVT*TS*AVK.B	198	3.18
D3YZU1	A.SLSVPGSEDIPPPPT*TSPPEPPYSTPPAPSSSGR.B	933	3.18
Q6ZPJ0	A.SPVLSS*SASSSALSSAK.B	174	3.19
A2AJA9	A.SYYGET*TR.B	348	3.19
P59326	A.IGDVT*TS*AVK.B	196	3.19
P59326	A.IGDVT*TS*AVK.B	198	3.19
Q3UHJ0	A.LTDPIPTT*ETSIAPR.B	360	3.24
Q8K0L9	A.GVLQQPSVNTS*IGQPLPSTQLYLR.B	465	3.26
Q80X50	A.QAFT*PSSTMMEVFLQEKPPAVATSTAAPPPPSSPLPSK.B	445	3.26
Q62523	A.PHVQPQPVS*SANTQPR.B	237	3.26
Q80X50	A.QAFTPS*STMMEVFLQEKPPAVATSTAAPPPPSSPLPSK.B	447	3.26
O88935	A.PAKPQLAQKPSQDVPPPIT*AAAGGPPHPQLNK.B	650	3.27
Q7TSJ2	A.NQSPVVPAST*KDQSFPTPAPR.B	705	3.27
Q7TSJ2	A.NQS*PVVPASTKDQSFPTPAPR.B	698	3.27
O88737	A.FPFGS*SCTGTFHPAPSAPDK.B	1916	3.29
Q571K4	A.KIEITVEPSQRPGTAIT*R.B	385	3.31
Q9QYX7	A.QVISGVGISTPQYS*TAR.B	2993	3.31
Q8CHG7	A.SSIVSNSSFDSVPVS*LHDER.B	1165	3.32
Q8K310	A.DLSAAGIGLLAAAT*QSLSMPASLGR.B	33	3.32
Q8CHG7	A.S*SIVSNSSFDSVPVSLHDER.B	1151	3.32
O88737	A.PAGEAVAGS*GSGVLSR.B	2352	3.34
Q3UH66	A.TLLYQEHVPT*SSASAGTPMEASDR.B	1523	3.35
O88737	A.S*VTDTALPGQSSGPFYSPR.B	1932	3.35
Q3UHJ0	A.ATVQPLPQAAGPSNQPGLLPSVS*QPK.B	416	3.36
Q9JMD0	A.PLFPSAGQMGT*PVT*SSSTASSNSESLSASSK.B	279	3.37
Q9JMD0	A.PLFPSAGQMGT*PVT*SSSTASSNSESLSASSK.B	282	3.37
O88737	A.SSVS*QSPAPTYPSDSHYTSLEQNVPR.B	3216	3.37
Q9QYX7	A.T*TETLTDSPSSAAATSKPAILSSQVQAQAQVTTAPPLK.B	702	3.37
Q8BJH1	A.LPQPST*TSK.B	194	3.37
O88935	A.QASISGPAPT*K.B	575	3.4
Q9EPW0	A.SDQQPPVT*R.B	184	3.41
O88737	A.HDAT*ASSSTTAAATAR.B	2656	3.43
Q61548	A.GASPVPESSLTADLLSVDAFAAPSPAS*TASPAK.B	624	3.43
Q9WV69	A.TSLPHFHHPET*TRPDSNIYK.B	133	3.43
Q9QYX7	A.IT*S*TYEVIR.B	3903	3.45
Q9QYX7	A.IT*S*TYEVIR.B	3904	3.45
Q9Z0F7	A.TKENVVQSVTS*VAEK.B	54	3.45
Q80U23	A.TSPPVS*VR.B	24	3.45
O88737	A.T*QGVVGPGPHEEQRPYPQGLPGR.B	1962	3.47
O88737	A.EAPVAPAPGPAPAPPPGQKPAGEAVAGS*GSGVLSR.B	2352	3.48
Q8K0U4	A.ET*APTSTYSSPAR.B	16	3.49
Q03173	A.VISAPVSDATPDYAVVTALPPT*STPPTPPLR.B	310	3.53
P48432	A.S*EASSSPPVVTSSSHSR.B	248	3.54
O88737	A.FPFGS*SCTGTFHPAPSAPDK.B	1916	3.54
Q08890	A.EREDVQALNIS*VPYGPIPEDFQR.B	284	3.54
Q8CHG7	A.SSIVSNSSFDSVPVS*LHDER.B	1165	3.55
Q61191	A.T*VAVTPGTTT*LPATVK.B	579	3.55
Q61191	A.T*VAVTPGTTT*LPATVK.B	588	3.55
Q61191	A.T*VAVTPGTTTLPAT*VK.B	579	3.55
Q61191	A.T*VAVTPGTTTLPAT*VK.B	592	3.55
Q7TSJ2	A.NQSPVVPAST*K.B	705	3.56
Q9QXE7	A.LAQQQANAAAAAAAAAAT*ATSTAATTPAAAAQQNPPK.B	120	3.57
P20357	A.VTGGQT*IQVETSSESPFPAK.B	781	3.61
Q9QYX7	A.DLEPDYPTYLSSS*TSSIGGISSR.B	4151	3.61
O88737	A.EEPFST*T*APAVIK.B	2317	3.62
O88737	A.EEPFST*T*APAVIK.B	2318	3.62
O88737	A.GDAVGFQEASLAQYS*ATTAR.B	2096	3.65
Q9WU42	A.GSPVTT*REPTPR.B	1532	3.65
Q9QXS1	A.AALAHSEIATT*QAASTK.B	2762	3.66
O88703	A.VGLFPPPPPPQVT*SAIATLQQAVAMSFCPQVAR.B	696	3.67
O35927	A.VT*SPPTVQSTISSSPIHQLSSTIGTYATLSPTK.B	329	3.67
Q9QYX7	A.NAFDYSGGT*EAAVDLTSGR.B	2948	3.68
Q8C2Q3	A.AQPSVS*LGAAYR.B	244	3.68
Q8C2Q3	A.AQPS*VSLGAAYR.B	242	3.68
O88737	A.GLAGPTTVPAT*K.B	2945	3.69
Q9QYX7	A.QT*TANEVYR.B	2686	3.69
Q8BHR8	A.LLVQVPGLVNS*ITATSEASCLPSR.B	284	3.74
O88737	A.FPFGSS*CTGTFHPAPSAPDK.B	1917	3.75
P08553	A.QPSVT*ISSK.B	430	3.75
O88737	A.SGLLGNPTYPEGQPSPGNLAQYGPAAS*QATAVR.B	2177	3.75
Q8CHG7	A.DVS*AEAESSSMVPVTTEEAKPVPMPAHIAVTPSTTK.B	1352	3.76
O88737	A.GDAVGFQEAS*LAQYSATTAR.B	2091	3.77
O88935	A.QT*TAAAAATFSEQVGGGSGGAGR.B	87	3.77
O88737	A.HSDSGSDSKHDAT*ASSSTTAAATAR.B	2656	3.79
Q9QYX7	A.VSTGEVMDYSS*K.B	2969	3.79
O88737	A.EAPVAPAPGPAPAPPPGQKPAGEAVAGS*GSGVLSR.B	2352	3.83
O88737	A.T*QGVVGPGPHEEQRPYPQGLPGR.B	1962	3.84
O88737	A.LHSSPVS*STLTSK.B	1373	3.85
P08553	A.GS*PSTVSSSYK.B	44	3.86
Q9QYX7	A.QVIS*GVGISTPQYSTAR.B	2983	3.87
O88737	A.HGSGSGGPDLVQYQPQHGPGLS*APQGLAPLR.B	2141	3.88
O88737	A.GDAVGFQEAS*LAQYSAT*TAR.B	2091	3.88
O88737	A.GDAVGFQEAS*LAQYSAT*TAR.B	2098	3.88
O88737	A.GDAVGFQEASLAQYSAT*T*AR.B	2098	3.88
O88737	A.GDAVGFQEASLAQYSAT*T*AR.B	2099	3.88
Q8CHG7	A.DVS*AEAESSSMVPVTTEEAKPVPMPAHIAVTPSTTK.B	1352	3.89
Q8R4U0	A.TLQGS*ELSVR.B	1845	3.91
O88737	A.S*SVSQSPAPTYPSDSHYTSLEQNVPR.B	3213	3.92
Q61191	A.IPPSS*APTVLSVPAGTTIVK.B	563	3.95
Q61191	A.IPPS*SAPTVLSVPAGTTIVK.B	562	3.95
Q501J7	A.SVSS*TSGST*TVTSAATTAATDMTK.B	193	3.98
Q501J7	A.SVSS*TSGST*TVTSAATTAATDMTK.B	198	3.98
O88737	A.GDAVGFQEASLAQYSAT*TAR.B	2098	4
O88737	A.YSSVS*NIYSDHR.B	2070	4.02
O88737	A.HDATASSS*T*TAAATAR.B	2660	4.02
O88737	A.HDATASSS*T*TAAATAR.B	2661	4.02
O88737	A.HDATASSST*T*AAATAR.B	2661	4.02
O88737	A.HDATASSST*T*AAATAR.B	2662	4.02
P0C090	A.VPVYPQHS*ESIQYFQDPR.B	592	4.03
Q03173	A.VISAPVSDATPDYAVVTALPPTST*PPTPPLR.B	312	4.05
Q8R3B7	A.LLEAGPTQFTTPLPSFTT*VASEPPVK.B	360	4.06
Q5F293	A.LNT*LKLYR.B	387	4.07
Q9QYX7	A.DLSGIHT*TDAITSLSALHQSQPMPR.B	3052	4.07
Q8BXR9	A.DAS*FHIFPATSTAESSPAANVSVVDGK.B	195	4.08
Q8BT14	A.S*NPVIPISSSNHSAR.B	309	4.11
F6ZDS4	A.GIASTSDPPTANIKPTPVVS*TPSK.B	1746	4.13
Q61191	A.LVT*SADGKPTTIITTT*QASGAGTK.B	726	4.18
Q61191	A.LVT*SADGKPTTIITTT*QASGAGTK.B	739	4.18
O88532	A.QQEAPPPPPPAT*T*QNYQDSYSYVR.B	135	4.18
O88532	A.QQEAPPPPPPAT*T*QNYQDSYSYVR.B	136	4.18
P08551	A.S*AYSGLQSSSYLMSAR.B	423	4.22
P08551	A.SAYSGLQS*SSYLMSAR.B	430	4.22
O88737	A.HGSGSGGPDLVQYQPQHGPGLS*APQGLAPLR.B	2141	4.23
O88737	A.HGSGS*GGPDLVQYQPQHGPGLSAPQGLAPLR.B	2124	4.23
Q8BXR9	A.DASFHIFPAT*STAESSPAANVSVVDGK.B	202	4.26
Q1HKZ5	A.S*EGIPSTEAVPTASPLSGSPK.B	553	4.27
P49442	A.LIQNLGPVKT*QA.B	394	4.35
O88737	A.DILIT*QMGTAQGVGLKPGPVPEPGAEPHR.B	1824	4.36
Q9Z2H5	A.DFMT*TPPCITTETISTTMENSLK.B	740	4.36
Q8BRT1	A.VLT*TTALSTVSSGAQR.B	475	4.37
O88737	A.T*QGVVGPGPHEEQRPYPQGLPGR.B	1962	4.44
Q9WU42	A.GSPVTT*REPTPR.B	1532	4.45
Q9QYX7	A.PAVPEIPVT*TQK.B	2455	4.45
D3YZU1	A.SLSVPGSEDIPPPPT*TSPPEPPYSTPPAPSSSGR.B	933	4.45
P08553	A.GSPSTVSS*SYK.B	50	4.46
Q9QYX7	A.DLSGIHT*TDAITSLSALHQSQPMPR.B	3052	4.5
O88737	A.SGLLGNPT*YPEGQPSPGNLAQYGPAASQATAVR.B	2158	4.51
O88737	A.HPTDLLS*HPLPLR.B	2058	4.53
O88737	A.EVGMTFSQGPGSPAT*T*ASPTR.B	1394	4.53
O88737	A.EVGMTFSQGPGSPAT*T*ASPTR.B	1395	4.53
Q99MB3	A.LSIT*NETFR.B	197	4.56
Q9QYX7	A.LAAAAPVAPTAIVT*AHADAIPTVEATAAR.B	2386	4.58
P19246	A.T*SVSSVSASPSR.B	53	4.61
P19246	A.TS*VSSVSASPSR.B	54	4.61
Q99J45	A.NSTLNTATVT*VSS*.B	532	4.62
Q99J45	A.NSTLNTATVT*VSS*.B	535	4.62
Q91ZZ3	A.QGVT*EAAEK.B	27	4.65
Q9Z0F7	A.QGVT*EAAEK.B	27	4.65
Q9Z0F7	A.QGVT*EAAEK.B	27	4.65
Q64213	A.EYLSLMAELGEAPVPAS*VGSTSGPATTPLASAPR.B	328	4.66
Q91VX2	A.GVS*VSSGTGLPDMTGSVYNK.B	1018	4.67
Q9WV69	A.T*SLPHFHHPETTRPDSNIYK.B	123	4.68
Q9WV69	A.TSLPHFHHPET*TRPDSNIYK.B	133	4.68
O88737	A.HDATAS*SSTT*AAATAR.B	2658	4.69
O88737	A.HDATAS*SSTT*AAATAR.B	2662	4.69
O88737	A.HS*YSLGFADGR.B	2027	4.73
P08553	A.FSTFS*GSITGPLYTHR.B	414	4.77
P08553	A.GSPST*VSSSYK.B	47	4.8
Q8C2S0	A.RPMVT*PGVTGLR.B	268	4.84
Q761V0	A.GPEEDANVS*VGK.B	137	4.86
Q9QYX7	A.T*TGPYPET*R.B	2971	4.93
Q9QYX7	A.T*TGPYPET*R.B	2978	4.93
Q91ZZ3	A.TSGVVQGVAS*VAEK.B	53	4.98
Q9QYX7	A.LAAAAPVAPT*AIVTAHADAIPTVEATAAR.B	2382	5.07
Q7TN29	A.SAAPVMDLLGLDAPVACS*IANSK.B	197	5.07
O88737	A.LHS*SPVSSTLTSK.B	1369	5.14
O88737	A.QLLPS*TATVR.B	2188	5.16
Q9QYX7	A.VS*TGEVMDYSS*K.B	2960	5.16
Q9QYX7	A.VS*TGEVMDYSS*K.B	2969	5.16
Q9QYX7	A.QVIS*GVGISTPQYS*TAR.B	2983	5.17
Q9QYX7	A.QVIS*GVGISTPQYS*TAR.B	2993	5.17
Q9QYX7	A.IT*S*TYEVIR.B	3903	5.25
Q9QYX7	A.IT*S*TYEVIR.B	3904	5.25
B1AVY7	A.VGLT*LSK.B	1286	5.28
Q9QX47	A.ILDSFTAAPVPMS*TAALK.B	250	5.28
O88737	A.EVGMTFSQGPGS*PATT*ASPTR.B	1391	5.29
O88737	A.EVGMTFSQGPGS*PATT*ASPTR.B	1395	5.29
P70365	A.INPSVNPGISPAHGVT*R.B	401	5.36
O88737	A.HS*DSGSDSKHDATASSSTTAAATAR.B	2645	5.37
Q61191	A.TAAAQVGTSVS*S*AANTSTRPIITVHK.B	622	5.57
Q61191	A.TAAAQVGTSVS*S*AANTSTRPIITVHK.B	623	5.57
O88737	A.LYSS*MSDTNLAEAGLNYHAQR.B	1988	5.58
Q8BZH4	A.TAPVTS*TPSSTPIPALSPPTK.B	431	5.6
A2AQ25	A.LSSLPVS*R.B	357	5.61
O88737	A.LYS*SMSDTNLAEAGLNYHAQR.B	1987	5.68
Q64213	A.EYLSLMAELGEAPVPAS*VGSTSGPATTPLASAPR.B	328	5.69
P08553	A.FSTFSGSIT*GPLYTHR.B	418	5.7
Q9QYX7	A.PTGLPLTSNMSLNLVT*SADYK.B	2481	5.73
Q8VHR5	A.S*ISQSISGQK.B	585	5.81
P46660	A.ILS*STASK.B	433	5.81
Q9WV69	A.TPFHTSLHSGTS*K.B	285	5.82
O88737	A.AS*QPVAESTPAGLGAAVYEEILQTSQSIAR.B	1252	5.88
O88737	A.LYSS*MSDTNLAEAGLNYHAQR.B	1988	5.94
Q9QYX7	A.T*TGPYPET*R.B	2971	5.95
Q9QYX7	A.T*TGPYPET*R.B	2978	5.95
Q9JI46	A.QGYPANNGTPVVPTT*YSSSVSGIR.B	159	5.96
O88737	A.AS*GAGGPPRPELPAGVAR.B	2295	5.99
P08553	A.FSTFSGS*ITGPLYTHR.B	416	6
Q6PIJ4	A.QVPVNTTVVSTS*QSGK.B	1172	6.16
Q61191	A.TAAAQVGTSVS*S*AANTSTRPIITVHK.B	622	6.24
Q61191	A.TAAAQVGTSVS*S*AANTSTRPIITVHK.B	623	6.24
O88737	A.GDAVGFQEAS*LAQYSAT*TAR.B	2091	6.25
O88737	A.GDAVGFQEAS*LAQYSAT*TAR.B	2098	6.25
O88737	A.GDAVGFQEASLAQYSAT*T*AR.B	2098	6.25
O88737	A.GDAVGFQEASLAQYSAT*T*AR.B	2099	6.25
Q9QX47	A.ILDSFTAAPVPMS*T*AALK.B	250	6.26
Q9QX47	A.ILDSFTAAPVPMS*T*AALK.B	251	6.26
Q61191	A.S*GTVTVAQQAQVVT*TVVGGVTK.B	638	6.28
Q61191	A.S*GTVTVAQQAQVVT*TVVGGVTK.B	651	6.28
O88737	A.ISSVPGTS*R.B	1655	6.37
Q9QYS9	A.S*PALAFSLAATAQAAPR.B	211	6.45
D3YZU1	A.GGGPSPT*SGAPSPSHHSSSGGSSGPAQAPALR.B	1066	6.47
O88737	A.EEPFS*T*T*APAVIK.B	2316	6.61
O88737	A.EEPFS*T*T*APAVIK.B	2317	6.61
O88737	A.EEPFS*T*T*APAVIK.B	2318	6.61
P08553	A.FS*TFSGSITGPLYTHR.B	411	6.62
Q9D415	A.SSSPPRT*T*TTVR.B	525	6.63
Q9D415	A.SSSPPRT*T*TTVR.B	526	6.63
P46660	A.S*NVASTAACSSASSLGLGLAYR.B	46	6.84
O88532	A.AGYS*QGATQYTQAQQAR.B	195	6.89
Q9QYX7	A.T*T*GPYPETR.B	2971	6.89
Q9QYX7	A.T*T*GPYPETR.B	2972	6.89
Q9WU42	A.GVVT*SVEPGTPTVLR.B	1843	7.01
P59759	A.S*TAPVLPTNTVSSAK.B	245	7.04
O88737	A.ISSVPGTS*R.B	1655	7.28
O88737	A.ISSVPGT*SR.B	1654	7.28
P08553	A.GSPSTVSS*SYKR.B	50	7.42
Q8K2K6	A.S*SSADFGTFSTSQSHQTASTVSK.B	291	7.51
O35927	A.VTSPPTVQST*ISSSPIHQLSSTIGTYATLSPTK.B	337	7.53
Q8C2Q3	A.AQPS*VSLGAPYR.B	278	7.61
Q9QYX7	A.T*SVAQTHLEDAGAAIAAAEAAVQQLR.B	4830	7.64
O88737	A.S*GLLGNPT*YPEGQPSPGNLAQYGPAASQATAVR.B	2151	7.65
O88737	A.S*GLLGNPT*YPEGQPSPGNLAQYGPAASQATAVR.B	2158	7.65
O88737	A.QLLPS*T*ATVR.B	2188	7.83
O88737	A.QLLPS*T*ATVR.B	2189	7.83
Q91V09	A.AVYEDRPPGSVVPTS*VAEASR.B	140	7.97
Q91W39	A.SQPSSQPLQSGQVLPSATPT*PAAPPTSQQELQAK.B	420	7.98
Q9QYX7	A.PAVPEIPVT*T*QK.B	2455	8.23
Q9QYX7	A.PAVPEIPVT*T*QK.B	2456	8.23
O88737	A.HPTDLLS*HPLPLR.B	2058	8.49
Q9QYX7	A.PAVPEIPVT*T*QK.B	2455	9.42
Q9QYX7	A.PAVPEIPVT*T*QK.B	2456	9.42
O88737	A.QLLPS*T*ATVR.B	2188	9.43
O88737	A.QLLPS*T*ATVR.B	2189	9.43
Q9QYX7	A.DLSGIHT*TDAIT*SLSALHQSQPMPR.B	3052	9.59
Q9QYX7	A.DLSGIHT*TDAIT*SLSALHQSQPMPR.B	3057	9.59
O88532	A.QAAAAAAAAAAT*AAWTGTTFTK.B	300	10.37
Q9WV92	A.KPTEFIGGVSST*TQSWVQK.B	657	10.58
P20357	A.TGVIQTS*TEQSFSK.B	472	11
P08553	A.FSTFSGS*ITGPLYTHR.B	416	11.08
Q9WV69	A.TPFHTSLHSGT*SK.B	284	11.46
O88737	A.HDATAS*SST*TAAATAR.B	2658	11.51
O88737	A.HDATAS*SST*TAAATAR.B	2661	11.51
Q8K0L9	A.SFYSGAVVS*HHETALGLPR.B	268	11.52
Q9QYX7	A.RQT*T*ANEVYR.B	2686	13.27
Q9QYX7	A.RQT*T*ANEVYR.B	2687	13.27
O88737	A.AMSSVGIQTISDCS*VQTEPEQLPR.B	2682	13.51
Q80UZ2	A.S*KS*ARS*FR.B	662	14.99
Q80UZ2	A.S*KS*ARS*FR.B	664	14.99
Q80UZ2	A.S*KS*ARS*FR.B	667	14.99
O88737	A.AT*AEFSTQTPS*LTLSSDIPR.B	1506	15
O88737	A.AT*AEFSTQTPS*LTLSSDIPR.B	1515	15
Q99MY8	A.S*AHLFYKIHR.B	2779	15
O88737	A.KYGLALDPVS*GR.B	1707	15
Q8VHR5	A.S*ISQSISGQK.B	585	15
Q5YD48	A.LFVGGIPKT*KK.B	146	15
E9Q309	A.S*PSPISISS*SETSSIMQKLK.B	1822	15
E9Q309	A.S*PSPISISS*SETSSIMQKLK.B	1830	15
Q8K3Z9	A.S*S*GVSQAEQSVSTPASTASSPTPK.B	649	15
Q8K3Z9	A.S*S*GVSQAEQSVSTPASTASSPTPK.B	650	15
Q8BU11	A.GLQVGQTS*TATIQPSQQAQIVTR.B	406	15
Q61191	A.TAAAQVGTS*VSS*AANTSTR.B	620	15
Q61191	A.TAAAQVGTS*VSS*AANTSTR.B	623	15
Replicate 3
proteins	sequence	O-GlcNAc site	quantification ratio (NTG/SOD1-G93A)
Q6A068	A.KHEDS*AIPRR.B	761	0.07
P19137	A.VATLNQT*ARK.B	1688	0.07
P59384	A.YS*GTGT*AVES*LQASR.B	760	0.07
P59384	A.YS*GTGT*AVES*LQASR.B	764	0.07
P59384	A.YS*GTGT*AVES*LQASR.B	768	0.07
Q704Y3	A.AIT*ILDT*EKS*FLK.B	705	0.07
Q704Y3	A.AIT*ILDT*EKS*FLK.B	709	0.07
Q704Y3	A.AIT*ILDT*EKS*FLK.B	712	0.07
Q64702	A.AS*PS*NQSR.B	383	0.07
Q64702	A.AS*PS*NQSR.B	385	0.07
Q920R0	A.LSLPGLLS*QVSPRLLR.B	483	0.07
Q64521	A.DDFS*SGT*S*SR.B	104	0.07
Q64521	A.DDFS*SGT*S*SR.B	107	0.07
Q64521	A.DDFS*SGT*S*SR.B	108	0.07
Q8VDP3	A.LIRLS*SLERLR.B	793	0.07
Q6ZPJ0	A.SLS*T*DT*SR.B	221	0.07
Q6ZPJ0	A.SLS*T*DT*SR.B	222	0.07
Q6ZPJ0	A.SLS*T*DT*SR.B	224	0.07
P14602	A.AVTQSAEITIPVT*FEAR.B	188	0.2
O88492	A.GAAQGGLDTT*K.B	321	0.2
O88492	A.GAVQGGLDTT*K.B	354	0.2
P20060	A.TQVFGPVDPT*VNTTYAFFNTFFK.B	304	0.22
P02468	A.VNS*SLHSQISR.B	1106	0.25
P14602	A.PLPAAT*AEGPAAVTLAAPAFSR.B	63	0.31
P23927	A.TIPIT*REEKPAVAAAPK.B	162	0.32
P14602	A.AVT*QSAEITIPVTFEAR.B	178	0.33
Q8CI51	A.EVVKPVPIT*SPAVS*K.B	110	0.38
Q8CI51	A.EVVKPVPIT*SPAVS*K.B	115	0.38
Q61827	A.VAT*TSVITIVK.B	133	0.41
P21460	A.SQT*NLTDCPFHDQPHLMR.B	98	0.44
Q6NXI6	A.EKPVEKPAVST*GVPTK.B	418	0.48
P10605	A.QNT*TWQAGR.B	39	0.49
Q80TH2	A.LVPAVT*R.B	1068	0.55
Q80V42	A.S*VAQNYSSITHLHSIGK.B	34	0.57
O88737	A.HDATAS*SSTT*AAATAR.B	2658	0.6
O88737	A.HDATAS*SSTT*AAATAR.B	2662	0.6
Q9R1E0	A.TT*THSWVSG.B	645	0.67
Q8CI51	A.EVVKPVPIT*SPAVSK.B	110	0.68
Q80V42	A.S*VAQNYSSITHLHSIGK.B	34	0.69
Q8CI51	A.EVVKPVPIT*SPAVSK.B	110	0.76
Q8CI51	A.EVVKPVPITSPAVS*K.B	115	0.78
Q8BYI9	A.IGS*YNGTAGDSLSYHQGR.B	1259	0.79
Q3TN34	A.VPTVVTVPTS*K.B	456	0.85
Q9DCS9	A.T*PAPSPQTSLPNPITYLTK.B	17	0.9
P99027	A.LASVPAGGAVAVS*AAPGSAAPAAGSAPAAAEEK.B	74	0.91
Q3TN34	A.VPTVVSAPTS*K.B	489	0.94
P02468	A.T*LAGENQTALEIEELNR.B	1216	0.98
Q9JIA1	A.ATQLFT*NQTDIPNMEDVYAVK.B	421	0.98
Q9QYX7	A.DLSGIHTTDAITS*LSALHQSQPMPR.B	3058	1.04
Q640R3	A.ST*TEPGPPGYSVSPPVPGR.B	334	1.04
Q640R3	A.S*TTEPGPPGYSVSPPVPGR.B	333	1.04
Q6DFV3	A.HSEFLSIAGTTT*SDYSTTSSTTYLTSLDSSR.B	1570	1.07
Q6DFV3	A.HSEFLSIAGTT*TSDYSTTSSTTYLTSLDSSR.B	1569	1.07
Q99K90	A.VVVT*QPNTK.B	456	1.08
Q8BMB0	A.TT*SGSIITVVPK.B	499	1.08
Q64332	A.RLPSGPSLPSS*SSSSSSSSSSSSAPQR.B	487	1.1
Q9Z0U1	A.STGDITAAGVT*EASR.B	451	1.11
Q8BYI9	A.GT*NESEASSTQFTTEIDAPK.B	580	1.11
Q3TVI8	A.S*PNDSEAWHQK.B	453	1.18
Q921I1	A.NS*TLCDLCIGPLK.B	514	1.25
Q3TLH4	A.S*TTTSDPPNICK.B	2282	1.25
Q3TN34	A.VT*TVVNAPTSK.B	514	1.25
Q61001	A.QELSQDNAT*LK.B	2427	1.26
Q3TVI8	A.S*PNDSEAWHQK.B	453	1.27
Q68FH0	A.AQSPSYVTS*TGVSPSR.B	226	1.3
P08113	A.HNNDTQHIWES*DSNEFSVIADPR.B	225	1.33
P08113	A.HNNDT*QHIWESDSNEFSVIADPR.B	219	1.33
P50429	A.GFDTYFGYLLGSEDYYTHEACAPIES*LNGTR.B	187	1.36
P83741	A.FQVT*TTANK.B	1944	1.37
Q8BYI9	A.IGS*YNGTAGDSLSYHQGR.B	1259	1.38
P83741	A.DGTEGHVTAT*SSGAGVVK.B	1843	1.4
Q68FH0	A.GLYPGSS*KPSPIYISSYSSPAR.B	1087	1.42
P18242	A.YYHGELSYLNVT*R.B	263	1.42
P50429	A.S*HGLWNNTVFIFSTDNGGQTR.B	287	1.47
P11276	A.NYT*DCTSEGR.B	432	1.48
P08113	A.HNNDT*QHIWESDSNEFSVIADPR.B	219	1.49
Q9WUU8	A.VQVHPAT*STAATTTATATTGNSMEKPEPASK.B	103	1.49
O09126	A.AANYT*SSLNLPDK.B	381	1.5
Q8VCF0	A.VT*TGGNQTGPNSSIR.B	373	1.51
Q8BFR4	A.TPMTNS*SIR.B	272	1.52
P70232	A.VDVMNS*TLVK.B	823	1.55
Q8R3E3	A.PS*TSAASTVPGYSEDGGALR.B	389	1.56
P18242	A.YYHGELSYLNVT*R.B	263	1.57
Q9ERU9	A.SVFT*TAASELANK.B	1137	1.59
Q9ERU9	A.S*VFTTAASELANK.B	1134	1.59
Q9Z0U1	A.S*NLPATAGSEIPGGSTK.B	994	1.6
P99027	A.LASVPAGGAVAVS*AAPGSAAPAAGSAPAAAEEK.B	74	1.63
P70158	A.TDPANQFEWLENT*LNSSLWNK.B	233	1.63
A2BH40	A.GGTPGSGAAAAAGSKPPPSS*SASASSSSSSFAQQR.B	256	1.63
Q8K0L9	A.GVLQQPSVNTSIGQPLPST*QLYLR.B	473	1.64
P08113	A.HNNDT*QHIWESDSNEFSVIADPR.B	219	1.65
Q3TN34	A.VPNVVTAPTS*K.B	467	1.66
Q9DBR7	A.DSAPTAVTIPVAPT*VVNAAAPSTTTLTTTTAGTVSEVR.B	637	1.67
O09117	A.ETSLHSPSNTSASHSQGGGPPTS*GM.B	259	1.68
Q8K2K6	A.APVGSVVSVPSHS*SASSDK.B	367	1.7
Q80U93	A.HGAPGPSHT*VAAPQAAAAAALR.B	1091	1.7
Q501J7	A.S*VSSTSGSTTVTSAATTAATDMTK.B	190	1.71
P48678	A.AAGGAGAQVGGS*ISSGSSASSVTVTR.B	611	1.72
P48678	A.AAGGAGAQVGGSIS*SGSSASSVTVTR.B	613	1.72
Q8BUV3	A.DT*ASLSTTPSESPR.B	260	1.73
Q3UH68	A.FT*ATVETTIAR.B	500	1.73
Q3UH68	A.FTATVETT*IAR.B	506	1.73
Q62261	A.HDTSASTQSTPASS*R.B	2323	1.73
A2AQ25	A.S*YLPGSGLTTTR.B	1060	1.73
P11438	A.AFNIS*PNDTSSGSCGINLVTLK.B	250	1.78
Q8VDQ8	A.EHANIDAQSGSQAPNPSTT*ISPGK.B	366	1.79
Q9Z2D6	A.EPAKT*QPMVATTTTVAEK.B	434	1.79
Q61191	A.APVT*VTSLPASVR.B	515	1.8
Q9QXS1	A.AALAHSEIATT*QAASTK.B	2762	1.82
Q68FH0	A.AQSPSYVT*STGVSPSR.B	225	1.82
Q61330	A.NES*TVTGYK.B	944	1.82
Q91Z96	A.ANS*TAATSSVLTIQSSATPVK.B	375	1.84
Q8CHS8	A.PVAPSFGILSSLPLPVPT*TESSASVNQNGFGYK.B	208	1.84
Q9DBR7	A.TKPMAS*VSNAHTSSTQAAPAAVTAPTLSSNQGTPTSPVK.B	379	1.85
Q05186	A.VVRPDSELGERPPEDNQS*FQYDHEAFLGK.B	49	1.86
P14873	A.T*TEAAATAVGTAATTAAVVAAAGIAASGPVK.B	788	1.89
Q05186	A.VVRPDSELGERPPEDNQS*FQYDHEAFLGK.B	49	1.91
Q9Z2D6	A.EPAKT*QPMVATTTTVAEK.B	434	1.92
Q62417	A.TPVDYIDLPYS*SSPSR.B	1199	1.99
P08113	A.EEEAIQLDGLNAS*QIR.B	64	2.02
Q9D824	A.EAALPST*K.B	229	2.03
Q8BJM5	A.T*PVTSTPAKPSSPPPEFSFNTPGK.B	371	2.03
Q8CHP6	A.S*AGQTQSLTICHNK.B	234	2.04
Q8CGI1	A.T*ATTAPGFVDTR.B	706	2.04
Q8CHP6	A.SAGQT*QSLTICHNK.B	238	2.04
O35927	A.T*STAPSSPGVDSVPLQR.B	452	2.07
Q61330	A.WDPVVPLRNES*TVTGYK.B	944	2.08
Q9Z2D6	A.T*QPMVATTTTVAEK.B	434	2.09
P04370	A.T*THYGSLPQK.B	196	2.1
Q9QYE6	A.APVSPSSPSGVS*SVNTSVTTTK.B	158	2.12
Q8VDQ8	A.EHANIDAQSGSQAPNPST*TISPGK.B	365	2.12
Q8VDQ8	A.EHANIDAQSGSQAPNPS*TTISPGK.B	364	2.12
Q6NXI6	A.ASPCAPPSVPTT*AAPPLPK.B	442	2.13
Q3TLH4	A.MEDT*LVNNVPLPNTLPLPK.B	2163	2.14
Q7M6Y3	A.KPHTSLTT*AASPVSTSAGGIMTAPAIDIFSTPSSSNSTSK.B	356	2.16
Q7M6Y3	A.KPHTSLTTAASPVSTSAGGIMT*APAIDIFSTPSSSNSTSK.B	370	2.16
Q8CHI8	A.GQPT*MTTVGSAAVLAGTIK.B	2532	2.17
Q6ZQ08	A.T*VTVTKPTGVSFK.B	1050	2.17
Q02780	A.S*GFSSPSPSQTSSLGTAFTQHHRPVITGPR.B	352	2.18
Q8BJM5	A.TPVT*STPAKPSSPPPEFSFNTPGK.B	374	2.18
Q3UHC0	A.NNPVIQS*STTAPATPTTPTSSSTTHR.B	754	2.19
O88737	A.GT*APAASQPAGKPQPGPTTAPGPQPAGPPR.B	3825	2.21
Q9JKV1	A.SQSAAVTPSSS*TSSAR.B	221	2.23
O70305	A.KPGGGLLSSPGAAPASAAVTS*ASVVPAPAAPVASSSAAAGGGR.B	187	2.24
Q61548	A.S*S*PATTVTSPNSTPAK.B	305	2.24
Q61548	A.S*S*PATTVTSPNSTPAK.B	306	2.24
Q7TMY8	A.SDDELLDDFFHDQSTAT*SQAGTLSSIPTALTR.B	2635	2.24
Q61548	A.SSPAT*T*VTSPNSTPAK.B	309	2.24
Q61548	A.SSPAT*T*VTSPNSTPAK.B	310	2.24
O88737	A.DVESDLASYPPPTVS*SSLTSR.B	3403	2.25
Q8CG79	A.ENLPVSPDGNLPQQAVS*APSR.B	339	2.26
B9EKR1	A.EQQYKFS*R.B	293	2.26
Q501J7	A.SVSS*TSGSTTVTSAATTAATDMTK.B	193	2.26
P17439	A.MELS*VGAIQANR.B	71	2.26
Q05BC3	A.KEVVVPVT*K.B	126	2.29
Q8BMB0	A.AVVPVS*K.B	192	2.3
Q3TCN2	A.S*DLNPANGSYPFQALHQR.B	514	2.31
Q9Z0F7	A.TVEEAENIVVT*TGVVR.B	91	2.31
Q05BC3	A.EVVVPVT*K.B	126	2.32
Q14BB9	A.T*VYVLPVGDADAAVVATTSYR.B	107	2.32
Q8CHP6	A.S*AGQTQSLTICHNK.B	234	2.33
Q62311	A.TT*LTITQPR.B	481	2.33
Q8CHP6	A.SAGQT*QSLTICHNK.B	238	2.33
Q61191	A.TAAAQVGTS*VSSAANTSTRPIITVHK.B	620	2.33
P60122	A.QAAS*GLVGQENAR.B	37	2.34
Q8BM88	A.PIPNVS*LPLR.B	98	2.36
Q80U93	A.SDSSEVSATTPSLPVQPQST*QASLQTSDPVKK.B	1537	2.36
Q9DBG5	A.ELVS*STVSGAQEMVSSSVSSAK.B	126	2.36
Q9DBG5	A.ELVSST*VSGAQEMVSSSVSSAK.B	128	2.36
P08553	A.VS*GSPSSGFR.B	28	2.38
Q99LI8	A.AEPTPLAS*SAPPAGSLYSSPVNSSAPLAEDIDPELAR.B	299	2.38
Q99LI8	A.AEPTPLAS*SAPPAGSLYSSPVNSSAPLAEDIDPELAR.B	299	2.4
Q6NXI6	A.EKPVEKPAVS*TGVPTK.B	417	2.4
Q61191	A.T*VAVTPGTTTLPATVK.B	579	2.4
O88737	A.QLLPST*ATVR.B	2189	2.44
Q9D7N9	A.AGPNGT*LFVVDAYK.B	161	2.45
Q6PD26	A.IYNAS*ELPVR.B	372	2.48
Q8BXN9	A.ILFRNT*TILLK.B	63	2.48
P83741	A.TLSPETITVAPAVGPLSTMSSTTVT*EAGTR.B	1825	2.54
P83741	A.FQVSVT*MDDAQK.B	1860	2.54
Q80U93	A.EPVLVQTT*DSSPSR.B	1557	2.56
Q80U93	A.EPVLVQT*TDSSPSR.B	1556	2.56
Q9JKR6	A.AEPPLNAS*AGDQEEK.B	933	2.57
Q8BJM5	A.T*PVTSTPAK.B	371	2.57
P08113	A.TDDEVVQREEEAIQLDGLNAS*QIR.B	64	2.57
Q99NH0	A.IGS*S*APTTTAANSSLMGIK.B	1816	2.57
Q99NH0	A.IGS*S*APTTTAANSSLMGIK.B	1817	2.57
Q61191	A.T*VAVTPGTTT*LPATVK.B	579	2.57
Q61191	A.T*VAVTPGTTT*LPATVK.B	588	2.57
P12960	A.YIITWDHVVALS*NESTVTGYK.B	934	2.58
Q9WV92	A.EVPVVHT*ETK.B	822	2.59
Q9DBR7	A.RQDDLISCSVPSTTSTPTVT*SAAGLQR.B	577	2.6
Q9DBR7	A.RQDDLISCSVPST*TSTPTVTSAAGLQR.B	570	2.6
Q9Z2D6	A.GGSLESDGCPKEPAKT*QPMVATTTTVAEK.B	434	2.61
P58871	A.LACS*EAPTDVSK.B	260	2.63
Q9DBR7	A.EKDSAPTAVTIPVAPTVVNAAAPST*TTLTTTTAGTVSEVR.B	646	2.63
P12960	A.YIITWDHVVALS*NESTVTGYK.B	934	2.64
Q8R3Y5	A.AAVVS*EAQDSQVTSTK.B	354	2.68
Q9WUU8	A.VQVHPAT*STAATTTATATTGNSMEKPEPASK.B	103	2.69
Q9WUU8	A.VQVHPATSTAAT*TTATATTGNSMEKPEPASK.B	108	2.69
P08113	A.TDDEVVQREEEAIQLDGLNAS*QIR.B	64	2.73
O35927	A.S*YSTSSPINIVVSSAGLSPIR.B	307	2.73
Q6NXJ0	A.SPSQPGQSGLCGVGVT*ASSHTTPLTEASK.B	528	2.75
Q02614	A.KGTT*TNATATSTSTASTAVADAQK.B	232	2.75
Q3TCN2	A.S*DLNPANGSYPFQALHQR.B	514	2.76
Q61191	A.VMS*VVQTKPVQTSAVTGQASTGPVTQIIQTK.B	685	2.76
P83741	A.QPIAVSS*MPQQIGVPTSSLTQVVHSAGR.B	1230	2.77
Q80U93	A.SSASVTGEPPLYPTGSDSS*R.B	507	2.77
Q8BI84	A.T*GNSSPASVER.B	250	2.78
Q80TZ9	A.PSFEPPPTT*IAAVPPYIGPDTPALR.B	1230	2.78
Q02614	A.GT*TTNATATSTSTASTAVADAQK.B	231	2.78
Q99NH0	A.QLFVT*VVK.B	1997	2.78
Q9EPN1	A.KPPPGSLAVTT*VGATAAGSGLPTGSTSSIFAAPGATPK.B	1797	2.79
Q9JKV1	A.S*QSAAVTPSSSTSSAR.B	211	2.8
Q8K3Z9	A.SSGVSQAEQSVSTPAS*T*ASSPTPK.B	664	2.8
Q8K3Z9	A.SSGVSQAEQSVSTPAS*T*ASSPTPK.B	665	2.8
Q9DBR7	A.DSAPTAVTIPVAPTVVNAAAPS*TTTLTTTTAGTVSEVR.B	645	2.82
P83741	A.FSAPGQLCVPMTSNLGGSTPIS*AASATSLGHFTK.B	2301	2.84
Q61191	A.IT*VAPGALER.B	1148	2.84
O35927	A.SYSTSSPINIVVS*SAGLSPIR.B	319	2.85
Q02614	A.KGTT*TNATATSTSTASTAVADAQK.B	232	2.86
Q9JL04	A.SEAEKDTVQALPVRPDLPETT*K.B	263	2.87
P04370	A.T*THYGSLPQK.B	196	2.88
P55302	A.VIDLWDLAQS*ANFTEK.B	269	2.89
O88737	A.EEPFSTT*APAVIK.B	2318	2.89
P55302	A.VIDLWDLAQSANFT*EK.B	273	2.89
P83741	A.KFSAPGQLCVPMTSNLGGS*TPISAASATSLGHFTK.B	2297	2.89
O88532	A.QQEAPPPPPPAT*TQNYQDSYSYVR.B	135	2.89
Q62441	A.T*DAPTPGSNSTPGLRPVPGKPPGVDPLASSLR.B	330	2.9
P83741	A.DGTEGHVTATS*SGAGVVK.B	1844	2.9
O88737	A.HSDSGSDSKHDATASSSTTAAAT*AR.B	2666	2.91
Q61191	A.T*IPMSAIITQAGATGVTSSPGIK.B	771	2.91
Q8CHI8	A.LASPVAPGTLTT*SGGSAPAQVVHTQQR.B	2595	2.92
Q8VD37	A.T*VPATPPR.B	255	2.92
Q6ZQ08	A.APLAGQVNT*MVT*TSTTTTVAK.B	1037	2.93
Q6ZQ08	A.APLAGQVNT*MVT*TSTTTTVAK.B	1040	2.93
Q6ZQ08	A.APLAGQVNTMVT*T*STTTTVAK.B	1040	2.93
Q6ZQ08	A.APLAGQVNTMVT*T*STTTTVAK.B	1041	2.93
O88532	A.LGKPIPS*TEPNVVSQATSSTAASASK.B	422	2.93
Q8K3Z9	A.S*SGVSQAEQSVSTPASTASSPTPK.B	649	2.95
Q6A0A2	A.SLPALTQVPTT*K.B	51	2.96
Q8BZH4	A.TVPVSSNDAPSGTLQEAAALT*STDPLPVFLYPPVQR.B	716	2.96
Q8BZH4	A.T*VPVSSNDAPSGTLQEAAALTSTDPLPVFLYPPVQR.B	696	2.96
Q62261	A.DDEEMNT*WIQAISSAISSDKHDTSASTQSTPASSR.B	2296	2.98
Q61191	A.SPITIITT*K.B	801	2.99
Q8BL65	A.T*SSESIVSVPASSTSGSPSR.B	278	3
Q7TQH0	A.ST*STPTSPGPR.B	682	3
Q6ZQ08	A.T*VTVTKPTGVSFK.B	1050	3
Q61191	A.YDIPAT*AATATSPTPNPVPSVPANPPK.B	405	3.02
P14231	A.TENLDVIVNIS*DTESWGQHVQK.B	98	3.02
O88531	A.NYS*IFLADINQER.B	199	3.02
Q6PIJ4	A.QVPVNTTVVSTS*QSGK.B	1172	3.03
Q9QYC0	A.AAVVT*SPPPTTAPHK.B	11	3.03
Q69ZR2	A.PVS*STVSGTTQSWSSLVK.B	1355	3.03
P31230	A.LSTPLQTNCT*ASESVVQSPSVATTASPATK.B	91	3.05
Q80U93	A.EPVLVQT*TDSSPSRPASSASFVASTESMPVTLGAPDSK.B	1556	3.05
P70699	A.LENLS*STESGYTATLTR.B	142	3.06
Q99P72	A.TSNPFLVAIHDSEADYVTT*DNLSK.B	510	3.1
Q99P72	A.T*SNPFLVAIHDSEADYVTTDNLSK.B	492	3.1
Q9WV54	A.NLS*FATIYDVLSTKPVLNK.B	349	3.12
P42227	A.FICVTPT*TCSNTIDLPMSPR.B	716	3.13
Q8CHS8	A.NIT*SLSVADTVSSSTTSYTAAK.B	171	3.14
O88737	A.FPFGSSCT*GTFHPAPSAPDK.B	1919	3.15
Q62443	A.LNS*SSQTNSLK.B	155	3.16
O88532	A.LGKPIPST*EPNVVSQATSSTAASASK.B	423	3.18
P59764	A.LISPPVPPRPTQT*ASPAR.B	1806	3.21
P14231	A.FHVNYT*QPLVAVK.B	240	3.22
Q9EPW0	A.SDQQPPVT*R.B	184	3.22
Q9QYX7	A.DYMSDSEVSST*RPSR.B	3770	3.23
Q9QYX7	A.DYMSDSEVSS*TRPSR.B	3769	3.23
P59764	A.LISPPVPPRPTQT*ASPAR.B	1806	3.24
P14231	A.FHVNYT*QPLVAVK.B	240	3.26
O88737	A.EEPFS*TTAPAVIK.B	2316	3.27
Q8CFE4	A.IS*ASSTFTPVPSTGLGMMFSTPIDNTK.B	741	3.28
Q6NXI6	A.EKPVEKPAVS*T*GVPTK.B	417	3.28
Q6NXI6	A.EKPVEKPAVS*T*GVPTK.B	418	3.28
Q6NXI6	A.EKPVEKPAVS*TGVPT*K.B	417	3.28
Q6NXI6	A.EKPVEKPAVS*TGVPT*K.B	422	3.28
Q80Z38	A.T*EGALQISAAPEPAVAPGR.B	980	3.29
O88737	A.PGGTPGAPAS*QPGAEGESVFSK.B	3902	3.32
Q5SRX1	A.T*TAGTYSSPPPASYSTLQAPALSVTGPITANSEQIAR.B	187	3.32
Q922J3	A.T*ASPLSTAAATMVSSSPATPSNIPHKPSQSTAK.B	144	3.33
P06797	A.AEFAVANDT*GFVDIPQQEK.B	223	3.33
Q6P4S8	A.GHIS*AQVLSFR.B	1655	3.34
Q8CIF4	A.FNDT*EVLQR.B	129	3.36
Q8CF89	A.VYPVSVPYS*SAQSTSK.B	393	3.36
Q5SRX1	A.T*TAGTYSSPPPASYSTLQAPALSVTGPITANSEQIAR.B	187	3.36
Q8CHU3	A.PAASVDPWGVPTT*ASTQSVPK.B	359	3.37
Q9JLV1	A.QCGQMPATATT*AAAQPPTAHGPER.B	163	3.4
Q69ZI1	A.VS*MSTAGQASR.B	524	3.42
Q69ZX8	A.TSEDIS*QASK.B	465	3.42
Q9QYC0	A.YSDVEVPAS*VTGHSFASDGDSGTCSPLR.B	415	3.42
Q9DBG5	A.T*LTTAAVSTAQPILSK.B	69	3.44
Q6NXI6	A.EKPVEKPAVS*T*GVPTK.B	417	3.45
Q6NXI6	A.EKPVEKPAVS*T*GVPTK.B	418	3.45
Q61207	A.NS*TKEEILAALEK.B	460	3.46
Q9EP53	A.WEPALGEPSSSIPTT*VGSLPSSK.B	1071	3.46
Q9EPN1	A.KPPPGSLAVT*TVGATAAGSGLPTGSTSSIFAAPGATPK.B	1796	3.54
Q9EPN1	A.KPPPGSLAVTTVGATAAGS*GLPTGSTSSIFAAPGATPK.B	1805	3.55
Q8BHL3	A.AGSHLVVEPGPPVT*TATSAPVELVAPGEAR.B	43	3.57
P83741	A.DGTEGHVTATS*SGAGVVK.B	1844	3.58
Q6NZN0	A.VLST*STGLTK.B	695	3.62
P14873	A.TTEAAAT*AVGTAATTAAVVAAAGIAASGPVK.B	794	3.63
O88531	A.NYS*IFLADINQER.B	199	3.64
O88737	A.EVGMTFSQGPGS*PATTASPTR.B	1391	3.67
Q61207	A.NS*TKEEILAALEK.B	460	3.67
Q9QXS1	A.AALAHSEIAT*TQAASTK.B	2761	3.69
P31230	A.LSTPLQTNCT*ASESVVQSPSVATTASPATK.B	91	3.71
Q7TQD2	A.APVISGVT*K.B	154	3.71
Q6A065	A.EINDVAGEIDSVTSSGTAPST*TVSTAATTPGSAIDTR.B	1325	3.71
Q9ES97	A.VDAPVS*LATGIPCSHPSIPDSFPEQPAFLSK.B	146	3.72
O88737	A.HDATASSSTT*AAATAR.B	2662	3.74
Q62441	A.T*DAPTPGSNSTPGLRPVPGKPPGVDPLASSLR.B	330	3.74
P04370	A.TTHYGS*LPQK.B	201	3.74
O88737	A.HDATASSST*TAAATAR.B	2661	3.74
Q3UHJ0	A.QPQAPPTPQQTPAT*QTQGLPTQAQATPQHQQQHLLK.B	448	3.75
P08553	A.GS*PSTVSSSYK.B	44	3.77
Q61191	A.S*GT*VTVAQQAQVVTTVVGGVTK.B	638	3.79
Q61191	A.S*GT*VTVAQQAQVVTTVVGGVTK.B	640	3.79
Q62523	A.PHVQPQPVS*SANTQPR.B	237	3.79
Q61191	A.SGTVTVAQQAQVVT*T*VVGGVTK.B	651	3.79
Q61191	A.SGTVTVAQQAQVVT*T*VVGGVTK.B	652	3.79
Q61191	A.S*GT*VTVAQQAQVVTTVVGGVTK.B	638	3.8
Q61191	A.S*GT*VTVAQQAQVVTTVVGGVTK.B	640	3.8
Q61191	A.S*GTVT*VAQQAQVVTTVVGGVTK.B	638	3.8
Q61191	A.S*GTVT*VAQQAQVVTTVVGGVTK.B	642	3.8
Q9QYX7	A.NQPLMIAPVS*TDNTYAVSHLGSK.B	3920	3.8
Q9QYX7	A.DYMSDSEVSS*TRPSR.B	3769	3.8
Q9Z0F7	A.TKEQANAVS*EAVVSSVNTVANK.B	67	3.81
P43006	A.VLVAPPSEEANT*TK.B	206	3.81
Q61191	A.QPETYHTYTT*NTPTTTR.B	1241	3.85
Q9JLQ2	A.S*ALVTSSSSLPSFPSTLSWSR.B	500	3.86
O54967	A.T*MPTTQSFASDPK.B	829	3.87
Q9QXS1	A.AGVGAPVT*QVTLQSTQR.B	649	3.87
Q9WV92	A.EVPVVHT*ETK.B	822	3.89
Q69ZR2	A.LAPGYDPDTVAS*PKPVSSTVSGTTQSWSSLVK.B	1350	3.9
Q8K021	A.MPNVPNT*QPAIMKPTEEHPAYTQITK.B	59	3.9
Q69ZR2	A.LAPGYDPDTVASPKPVS*STVSGTTQSWSSLVK.B	1355	3.9
P59111	A.LENFPVEVVTS*TADVK.B	1090	3.9
Q9DBG5	A.TLT*TAAVSTAQPILSK.B	71	3.91
Q62419	A.IT*ASSSFR.B	284	3.93
Q61191	A.QPETYHTYTTNT*PTTTR.B	1243	3.93
Q9QWI6	A.SSGAT*PVSGPPPPSASSTPAGQPTAVSR.B	691	3.93
[truncated: 1,210 more rows]
